# Supplementary material for: The LIM Protein AJUBA is a Potential Oncogenic Target and Prognostic Marker in Human Cancer via Pan-Cancer Analysis
Source: Front Cell Dev Biol. 2022 Jul 11;10:921897. doi: 10.3389/fcell.2022.921897 (PMC9309301; doi:10.3389/fcell.2022.921897)
Supplement: Supplementary file 1 [file Table2.XLSX]

## Sheet: Colon-Normal
GTEx sample id	Sample description	nTPM*	*nTPM：Normal tissue Transcripts Per Kilobase per Million mapped reads
GTEX-139D8-2926-SM-5IJBM	30-39 years, female	10
GTEX-18A6Q-2226-SM-7LG61	60-69 years, male	9.5
GTEX-11ZU8-1126-SM-5EQ5K	60-69 years, male	8.9
GTEX-1RMOY-1726-SM-EVYC9	50-59 years, male	8.5
GTEX-15DYW-2426-SM-7KUG8	60-69 years, female	8.3
GTEX-13X6J-2826-SM-7EPGA	50-59 years, male	8.2
GTEX-1PBJJ-2026-SM-DTX8U	30-39 years, male	8.1
GTEX-12WSG-2426-SM-5EQLZ	50-59 years, female	7.9
GTEX-139TS-2226-SM-5J2N1	60-69 years, male	7.9
GTEX-1JJE9-2526-SM-ARU8K	70-79 years, male	7.8
GTEX-VJYA-2126-SM-4KL1O	60-69 years, male	7.7
GTEX-1C64N-2226-SM-7SB7C	50-59 years, male	7.6
GTEX-1RQEC-2626-SM-EVR3Z	60-69 years, male	7.6
GTEX-14AS3-1026-SM-5TDD7	40-49 years, female	7.4
GTEX-ZVZQ-2626-SM-59HLB	60-69 years, female	7.3
GTEX-13D11-0626-SM-5LZYY	50-59 years, female	7.2
GTEX-13OW8-2726-SM-5L3FZ	60-69 years, male	7.1
GTEX-1J8JJ-2426-SM-D4P4A	60-69 years, female	7
GTEX-ZE7O-2626-SM-51MSS	50-59 years, female	6.9
GTEX-YFCO-1526-SM-5YYB8	40-49 years, male	6.8
GTEX-ZF2S-1826-SM-4WKFF	50-59 years, female	6.5
GTEX-1LB8K-2526-SM-DIPEQ	50-59 years, male	6.5
GTEX-XV7Q-2226-SM-4BRVY	40-49 years, female	6.1
GTEX-17JCI-2826-SM-7IGNA	60-69 years, female	6
GTEX-1IDJI-2226-SM-CKZPM	50-59 years, female	6
GTEX-XQ8I-2326-SM-4BOQC	50-59 years, male	5.7
GTEX-1N2DV-1826-SM-E6CJ5	40-49 years, male	5.7
GTEX-ZYT6-2826-SM-5GICX	30-39 years, male	5.6
GTEX-1GMR8-2926-SM-9KNW5	50-59 years, female	5.6
GTEX-17HGU-2626-SM-79OKN	50-59 years, male	5.3
GTEX-1HBPM-2626-SM-9WYU5	60-69 years, female	5.3
GTEX-117XS-2226-SM-5GIE1	60-69 years, male	5.2
GTEX-16Z82-2426-SM-7KUMS	60-69 years, male	5.2
GTEX-1RAZR-2026-SM-E9TKE	40-49 years, male	5.2
GTEX-13N2G-2226-SM-5IJCU	60-69 years, male	5.1
GTEX-13U4I-2626-SM-5SI9C	40-49 years, female	5.1
GTEX-1BAJH-2726-SM-7IGNJ	70-79 years, male	5.1
GTEX-1CB4F-1926-SM-7MKFN	60-69 years, male	5.1
GTEX-1GN73-2726-SM-9WYUB	60-69 years, male	5.1
GTEX-11EQ8-2626-SM-5N9BO	60-69 years, male	5
GTEX-13FTW-2126-SM-5K7YG	40-49 years, male	5
GTEX-13OVK-1026-SM-7KFTC	40-49 years, male	5
GTEX-1H1DE-1626-SM-9KNU5	20-29 years, male	5
GTEX-1HCUA-1926-SM-B2LWE	50-59 years, female	5
GTEX-1GMR3-2526-SM-7P8QS	40-49 years, male	4.9
GTEX-12ZZX-2726-SM-5N9FT	40-49 years, female	4.8
GTEX-1A3MV-1026-SM-72D5U	30-39 years, male	4.8
GTEX-ZVT3-2826-SM-5GU6A	60-69 years, female	4.8
GTEX-1I1CD-2826-SM-A9SL4	60-69 years, female	4.8
GTEX-14BIN-2426-SM-5TDCF	50-59 years, female	4.7
GTEX-ZQG8-2426-SM-57WEE	60-69 years, female	4.7
GTEX-ZY6K-1326-SM-5GZWP	50-59 years, male	4.7
GTEX-13FHO-2726-SM-5K7VG	60-69 years, male	4.6
GTEX-15CHQ-2626-SM-686YZ	60-69 years, male	4.5
GTEX-X4EO-2726-SM-4E3HS	60-69 years, female	4.5
GTEX-1EH9U-1926-SM-7P8QM	60-69 years, male	4.5
GTEX-1P4AB-2626-SM-DTXEU	50-59 years, male	4.5
GTEX-1CB4G-2726-SM-79OO4	60-69 years, male	4.4
GTEX-Z93S-2626-SM-57WBX	50-59 years, male	4.4
GTEX-1JJEA-2526-SM-CY8HJ	60-69 years, male	4.4
GTEX-12WSD-2626-SM-5EGJE	60-69 years, female	4.3
GTEX-14C5O-2626-SM-5RQI5	60-69 years, male	4.3
GTEX-14DAQ-2926-SM-664MV	60-69 years, female	4.3
GTEX-16XZZ-2726-SM-7EWDO	60-69 years, male	4.3
GTEX-17F96-2126-SM-7KFSM	70-79 years, male	4.3
GTEX-1F75W-2126-SM-7RHIA	60-69 years, male	4.3
GTEX-1GPI7-1926-SM-9KNUH	20-29 years, male	4.3
GTEX-1H3VE-2326-SM-9KNVU	40-49 years, male	4.3
GTEX-145LT-0826-SM-5S2QL	40-49 years, male	4.2
GTEX-147JS-2626-SM-5S2UX	60-69 years, male	4.2
GTEX-17F9Y-2626-SM-7IGN9	70-79 years, female	4.2
GTEX-ZC5H-2426-SM-4WAZ6	40-49 years, female	4.2
GTEX-1EU9M-2726-SM-7P8QD	60-69 years, male	4.2
GTEX-1HSMO-2526-SM-A9SKP	60-69 years, male	4.2
GTEX-1QCLY-2026-SM-EVR4C	30-39 years, male	4.2
GTEX-145LS-2926-SM-5O99G	60-69 years, female	4.1
GTEX-WQUQ-2626-SM-4MVNP	60-69 years, male	4.1
GTEX-1HBPI-2226-SM-9WYTY	50-59 years, male	4.1
GTEX-1R9PO-2026-SM-E9J4N	60-69 years, female	4.1
GTEX-11ZTS-1526-SM-5N9G7	60-69 years, female	4
GTEX-13CF2-1826-SM-5N9GK	60-69 years, male	4
GTEX-15RJ7-1726-SM-6PAL3	40-49 years, male	4
GTEX-1C4CL-1626-SM-7DUF3	30-39 years, male	4
GTEX-ZTTD-2626-SM-57WEX	50-59 years, male	4
GTEX-1JN6P-2126-SM-ARL98	60-69 years, male	4
GTEX-18465-2726-SM-7LT9I	50-59 years, male	3.9
GTEX-WHWD-1526-SM-4OORV	50-59 years, male	3.9
GTEX-ZAJG-2626-SM-5S2NU	50-59 years, female	3.9
GTEX-1HCVE-2326-SM-9WYUD	50-59 years, male	3.9
GTEX-1LG7Z-1326-SM-DIPF3	30-39 years, male	3.9
GTEX-1QP29-2526-SM-E6CQ3	50-59 years, male	3.9
GTEX-1S5ZA-1426-SM-E6CJQ	20-29 years, male	3.9
GTEX-11EI6-2626-SM-5PNVT	60-69 years, male	3.8
GTEX-11EMC-1426-SM-5N9E4	60-69 years, female	3.8
GTEX-14E6C-2226-SM-5QGQG	40-49 years, male	3.8
GTEX-1E2YA-2526-SM-7IGOU	50-59 years, male	3.8
GTEX-ZAB5-1426-SM-5HL9D	50-59 years, male	3.8
GTEX-1IL2U-2526-SM-C1YQV	60-69 years, male	3.8
GTEX-1QP28-2226-SM-DTX8C	50-59 years, female	3.8
GTEX-131XE-1026-SM-5EGKE	50-59 years, male	3.7
GTEX-145MH-2726-SM-5QGQ6	50-59 years, male	3.7
GTEX-1477Z-2126-SM-5Q5CM	60-69 years, male	3.7
GTEX-14A5I-2426-SM-5Q5CP	50-59 years, female	3.7
GTEX-18QFQ-1726-SM-731C9	30-39 years, male	3.7
GTEX-WYVS-1126-SM-4SOJX	40-49 years, female	3.7
GTEX-1LGRB-2026-SM-COH47	50-59 years, female	3.7
GTEX-1LSNL-1626-SM-E9TJY	50-59 years, male	3.7
GTEX-1S82P-2026-SM-E9TIQ	60-69 years, female	3.7
GTEX-111CU-1226-SM-5EGIN	50-59 years, male	3.6
GTEX-12WSM-1426-SM-5GCPA	60-69 years, male	3.6
GTEX-12ZZY-2726-SM-5EQ45	60-69 years, male	3.6
GTEX-13G51-2126-SM-5IJD9	60-69 years, male	3.6
GTEX-13X6K-2726-SM-5O9DG	60-69 years, female	3.6
GTEX-15F5U-1426-SM-7KUN2	40-49 years, male	3.6
GTEX-17HG3-1126-SM-7DUFC	30-39 years, female	3.6
GTEX-ZF28-2526-SM-57WFH	60-69 years, male	3.6
GTEX-1IDJH-2826-SM-CJI49	70-79 years, male	3.6
GTEX-1N2EF-1726-SM-EXUSI	60-69 years, male	3.6
GTEX-1QP9N-0826-SM-DTX9O	30-39 years, male	3.6
GTEX-1R9K5-2226-SM-DTX9G	50-59 years, male	3.6
GTEX-11ONC-1926-SM-5GU75	60-69 years, male	3.5
GTEX-1212Z-1826-SM-5FQSH	60-69 years, male	3.5
GTEX-132NY-2726-SM-5PNY2	60-69 years, male	3.5
GTEX-13OW5-2826-SM-5KM1G	60-69 years, male	3.5
GTEX-13X6I-2726-SM-5Q5ET	60-69 years, male	3.5
GTEX-15RIF-1426-SM-7KUKQ	20-29 years, male	3.5
GTEX-16NGA-0926-SM-718AG	40-49 years, female	3.5
GTEX-17HHE-1626-SM-7DHLN	50-59 years, male	3.5
GTEX-183FY-1426-SM-7DHLM	20-29 years, male	3.5
GTEX-18A66-2626-SM-72D67	60-69 years, male	3.5
GTEX-ZPU1-1726-SM-4WWFV	40-49 years, male	3.5
GTEX-1GF9X-1426-SM-7RHGX	40-49 years, female	3.5
GTEX-1H1ZS-2626-SM-9QEIX	70-79 years, male	3.5
GTEX-1HBPH-2526-SM-ACKXK	40-49 years, female	3.5
GTEX-1K2DA-1626-SM-CGQGB	50-59 years, male	3.5
GTEX-1R7EU-1826-SM-DTX9L	60-69 years, male	3.5
GTEX-13SLW-2826-SM-5Q5ES	70-79 years, male	3.4
GTEX-1JKYR-2026-SM-CNPON	20-29 years, male	3.4
GTEX-1QW4Y-1426-SM-E76P3	30-39 years, male	3.4
GTEX-WHSE-2726-SM-EZ6ML	20-29 years, male	3.4
GTEX-11DXZ-1626-SM-5GIDI	50-59 years, male	3.3
GTEX-1339X-1726-SM-5P9J9	40-49 years, male	3.3
GTEX-14E1K-1626-SM-664MO	50-59 years, male	3.3
GTEX-15RIE-2026-SM-7KFRW	60-69 years, male	3.3
GTEX-1B996-2726-SM-7DUGG	60-69 years, male	3.3
GTEX-ZP4G-1526-SM-57WE5	20-29 years, female	3.3
GTEX-1HSKV-2326-SM-A9SL9	60-69 years, male	3.3
GTEX-11EQ9-1526-SM-5PNY7	30-39 years, male	3.2
GTEX-11GS4-1826-SM-5HL4T	60-69 years, male	3.2
GTEX-13VXT-2026-SM-5L3EW	20-29 years, female	3.2
GTEX-146FH-2426-SM-5Q5EW	50-59 years, female	3.2
GTEX-14C39-1626-SM-5S2P4	40-49 years, male	3.2
GTEX-14JG6-1626-SM-5YYBC	30-39 years, female	3.2
GTEX-15EO6-2326-SM-6LPKK	50-59 years, male	3.2
GTEX-1B932-2126-SM-7IGMU	40-49 years, female	3.2
GTEX-WFON-1326-SM-4LVMN	40-49 years, male	3.2
GTEX-ZDTS-2726-SM-5L3E2	60-69 years, male	3.2
GTEX-ZTSS-1226-SM-51MSZ	40-49 years, male	3.2
GTEX-1F5PK-1726-SM-7RHHW	50-59 years, male	3.2
GTEX-1H3NZ-2526-SM-9KNVO	60-69 years, male	3.2
GTEX-1QP67-1426-SM-E8VOO	40-49 years, female	3.2
GTEX-11PRG-2026-SM-5GU5F	50-59 years, male	3.1
GTEX-132AR-2826-SM-5IJFV	50-59 years, female	3.1
GTEX-139UW-2326-SM-5KM1Y	60-69 years, male	3.1
GTEX-14E6E-1726-SM-5S2R6	30-39 years, male	3.1
GTEX-14PJ3-1226-SM-5ZZVY	50-59 years, male	3.1
GTEX-15RJE-2226-SM-6M46A	40-49 years, male	3.1
GTEX-15UF6-2726-SM-7KULY	70-79 years, female	3.1
GTEX-17MFQ-1226-SM-7KFSA	20-29 years, male	3.1
GTEX-1B8L1-1926-SM-7IGND	60-69 years, male	3.1
GTEX-WFG8-1726-SM-4LVM6	20-29 years, male	3.1
GTEX-WHPG-1626-SM-4M1ZL	50-59 years, male	3.1
GTEX-1HSEH-1926-SM-A96SB	60-69 years, male	3.1
GTEX-1HSMQ-2526-SM-A9SMK	50-59 years, male	3.1
GTEX-1LBAC-1726-SM-D3L9W	20-29 years, male	3.1
GTEX-12KS4-2326-SM-5EGJB	30-39 years, male	3
GTEX-145MO-2626-SM-5QGPD	60-69 years, male	3
GTEX-18A67-2226-SM-7LT9Z	50-59 years, male	3
GTEX-18D9A-1326-SM-7LT8P	30-39 years, female	3
GTEX-XXEK-1826-SM-4BRVC	50-59 years, male	3
GTEX-YJ8O-1426-SM-5PNV9	40-49 years, female	3
GTEX-1GMRU-2626-SM-9WPPM	50-59 years, male	3
GTEX-1H3VY-2526-SM-9KNW1	50-59 years, male	3
GTEX-1HCU7-2726-SM-A9G3D	50-59 years, male	3
GTEX-1IKOE-2126-SM-A96T5	30-39 years, female	3
GTEX-1PIGE-1526-SM-DTXFC	20-29 years, male	3
GTEX-11P81-1426-SM-5P9JN	30-39 years, female	2.9
GTEX-12ZZW-2426-SM-5DUWE	50-59 years, male	2.9
GTEX-13O61-1526-SM-5KM3P	60-69 years, male	2.9
GTEX-13PL7-2426-SM-5J2N3	60-69 years, female	2.9
GTEX-16BQI-2026-SM-7KULQ	30-39 years, female	2.9
GTEX-17KNJ-1826-SM-7LT9N	50-59 years, male	2.9
GTEX-X15G-1526-SM-4PQZM	50-59 years, female	2.9
GTEX-ZAB4-2426-SM-5HL8A	40-49 years, male	2.9
GTEX-ZE9C-2126-SM-4WKGY	60-69 years, male	2.9
GTEX-ZYY3-2226-SM-5E45A	60-69 years, female	2.9
GTEX-1H23P-2626-SM-9KNVN	60-69 years, male	2.9
GTEX-1HBPN-2026-SM-B2LWA	50-59 years, male	2.9
GTEX-1HFI7-1626-SM-9WYTR	50-59 years, female	2.9
GTEX-1I6K6-1926-SM-A96SN	30-39 years, male	2.9
GTEX-11DXY-2026-SM-5N9CZ	60-69 years, male	2.8
GTEX-11TUW-2326-SM-5EQMO	60-69 years, male	2.8
GTEX-11VI4-1426-SM-5GU6O	40-49 years, female	2.8
GTEX-13PVR-1726-SM-5Q5EC	60-69 years, female	2.8
GTEX-147GR-2826-SM-5RQK8	60-69 years, male	2.8
GTEX-148VJ-2426-SM-5NQ9Y	70-79 years, male	2.8
GTEX-1B8KE-1526-SM-7DUG2	50-59 years, male	2.8
GTEX-1C6VQ-2626-SM-7IGMQ	50-59 years, male	2.8
GTEX-1J1OQ-2826-SM-D3L88	40-49 years, female	2.8
GTEX-1OFPY-1226-SM-E76OM	60-69 years, male	2.8
GTEX-131YS-2926-SM-5EGKI	60-69 years, female	2.7
GTEX-XUW1-1826-SM-4BOQD	50-59 years, female	2.7
GTEX-ZPCL-1626-SM-57WGC	60-69 years, female	2.7
GTEX-1JKYN-2226-SM-ARZNE	30-39 years, male	2.7
GTEX-1JMQK-2326-SM-ARZN4	60-69 years, male	2.7
GTEX-11DXX-1926-SM-5EGJK	60-69 years, female	2.6
GTEX-11TT1-0926-SM-5GU5M	20-29 years, male	2.6
GTEX-13111-1926-SM-5GCOL	50-59 years, male	2.6
GTEX-1399R-2126-SM-5K7WZ	30-39 years, male	2.6
GTEX-13OVJ-1826-SM-5KM2D	50-59 years, female	2.6
GTEX-17GQL-1626-SM-7LG69	60-69 years, male	2.6
GTEX-1AMFI-1826-SM-73KWB	50-59 years, female	2.6
GTEX-ZYFG-1826-SM-5GZWX	60-69 years, female	2.6
GTEX-1GZ4H-1326-SM-7P8TE	50-59 years, female	2.6
GTEX-1I1GR-2226-SM-ARL7F	60-69 years, male	2.6
GTEX-1J8EW-2426-SM-CE6T5	60-69 years, female	2.6
GTEX-1J8QM-1226-SM-CY8HI	60-69 years, female	2.6
GTEX-1KXAM-1926-SM-D3LAG	60-69 years, male	2.6
GTEX-1LKK1-2426-SM-DIPES	50-59 years, female	2.6
GTEX-1QCLZ-2026-SM-EAZ4A	60-69 years, female	2.6
GTEX-1R9JW-2126-SM-E76QT	30-39 years, female	2.6
GTEX-ZLV1-1326-SM-DO11Q	60-69 years, female	2.6
GTEX-12BJ1-2026-SM-5FQUH	60-69 years, male	2.5
GTEX-12WSL-1826-SM-5LZW9	50-59 years, male	2.5
GTEX-16MTA-1626-SM-6M47N	50-59 years, male	2.5
GTEX-183WM-2526-SM-731BP	70-79 years, female	2.5
GTEX-V955-1726-SM-4JBHF	60-69 years, male	2.5
GTEX-ZXES-1726-SM-5E43G	30-39 years, female	2.5
GTEX-1GMR2-1826-SM-9KNUP	50-59 years, male	2.5
GTEX-1GTWX-2626-SM-9WPOT	60-69 years, male	2.5
GTEX-1ICG6-2226-SM-B2LY7	70-79 years, female	2.5
GTEX-1JN76-1326-SM-ARU94	20-29 years, female	2.5
GTEX-1LGOU-1726-SM-D3L8P	20-29 years, female	2.5
GTEX-1MGNQ-2126-SM-EV7AC	40-49 years, male	2.5
GTEX-11I78-1326-SM-5PNY9	50-59 years, female	2.4
GTEX-12696-1926-SM-5EGJT	60-69 years, male	2.4
GTEX-15ER7-2826-SM-6PAN2	20-29 years, female	2.4
GTEX-WI4N-2226-SM-4OOS9	40-49 years, female	2.4
GTEX-ZLFU-1426-SM-4WWEU	40-49 years, male	2.4
GTEX-1HB9E-2526-SM-D4P35	50-59 years, male	2.4
GTEX-1HCU6-2926-SM-B2LWV	60-69 years, female	2.4
GTEX-1HSGN-2226-SM-A9SL6	40-49 years, female	2.4
GTEX-1JMLX-2526-SM-CY8HX	50-59 years, male	2.4
GTEX-1LVAN-2626-SM-CNPQF	50-59 years, female	2.4
GTEX-11P7K-1826-SM-5HL5A	30-39 years, male	2.3
GTEX-139T6-1426-SM-5P9J7	50-59 years, male	2.3
GTEX-13OW6-2226-SM-5N9FL	50-59 years, male	2.3
GTEX-XUZC-1526-SM-4BRV4	30-39 years, female	2.3
GTEX-ZV6S-1126-SM-57WE9	40-49 years, female	2.3
GTEX-1GL5R-1726-SM-9KNUX	50-59 years, male	2.3
GTEX-1H1E6-1826-SM-A9G21	30-39 years, male	2.3
GTEX-1I1GP-2826-SM-A9SKZ	50-59 years, male	2.3
GTEX-1I1GT-2026-SM-CKZPK	60-69 years, female	2.3
GTEX-1QP2A-2226-SM-DTXF6	50-59 years, male	2.3
GTEX-1S831-1726-SM-EWROJ	20-29 years, male	2.3
GTEX-Y8E4-2326-SM-EAZAZ	40-49 years, male	2.3
GTEX-YEC3-2026-SM-DKPOL	50-59 years, male	2.3
GTEX-13OVI-2126-SM-5KM3U	60-69 years, female	2.2
GTEX-14PJ4-1826-SM-5YY97	60-69 years, male	2.2
GTEX-1JK1U-1426-SM-CNPOW	60-69 years, male	2.2
GTEX-1JMPZ-2626-SM-ARU8Z	30-39 years, male	2.2
GTEX-1JMQJ-2626-SM-CY8HQ	50-59 years, male	2.2
GTEX-1LVAM-1726-SM-DHXKQ	50-59 years, female	2.2
GTEX-1PIIG-2126-SM-EXUSD	30-39 years, male	2.2
GTEX-13QBU-2026-SM-5KLZB	40-49 years, female	2.1
GTEX-145ME-1126-SM-5SIAT	40-49 years, female	2.1
GTEX-14PK6-1826-SM-69LOM	70-79 years, female	2.1
GTEX-14PN3-1926-SM-6EU1Y	60-69 years, female	2.1
GTEX-15FZZ-1826-SM-6LLJP	30-39 years, female	2.1
GTEX-1AX9K-1626-SM-73KUS	50-59 years, male	2.1
GTEX-1B97I-1526-SM-73KUK	40-49 years, male	2.1
GTEX-1C2JI-1726-SM-73KUW	50-59 years, male	2.1
GTEX-1EMGI-2626-SM-7IGNR	60-69 years, male	2.1
GTEX-YJ8A-1726-SM-5P9IQ	20-29 years, male	2.1
GTEX-1C64O-2426-SM-7P8R3	60-69 years, male	2.1
GTEX-1J1R8-1426-SM-CL55O	40-49 years, male	2.1
GTEX-1PPH8-2226-SM-EWRN7	20-29 years, male	2.1
GTEX-1RLM8-1726-SM-E9TKF	50-59 years, male	2.1
GTEX-131XG-1526-SM-5GCNQ	50-59 years, female	2
GTEX-XAJ8-0726-SM-47JY5	40-49 years, male	2
GTEX-Y8LW-1126-SM-4VDS4	50-59 years, female	2
GTEX-YECK-2826-SM-5IFHF	60-69 years, male	2
GTEX-ZT9W-1726-SM-51MS3	50-59 years, male	2
GTEX-1K9T9-2926-SM-E9TKD	50-59 years, female	2
GTEX-111YS-1826-SM-5GIEP	60-69 years, male	1.9
GTEX-14PHX-1126-SM-5YYA5	50-59 years, male	1.9
GTEX-15ETS-2326-SM-7KUGC	40-49 years, female	1.9
GTEX-ZA64-1426-SM-5CVMC	20-29 years, male	1.9
GTEX-1HKZK-2026-SM-9WYUF	40-49 years, male	1.9
GTEX-1IDJU-1926-SM-CL53W	60-69 years, female	1.9
GTEX-1J8Q3-2426-SM-CL53S	60-69 years, male	1.9
GTEX-1LSVX-2026-SM-E9TJD	60-69 years, male	1.9
GTEX-1RAZQ-2026-SM-E76P7	30-39 years, male	1.9
GTEX-1RDX4-1926-SM-E6CJJ	50-59 years, female	1.9
GTEX-15DZA-1026-SM-6PAND	30-39 years, female	1.8
GTEX-15G19-2726-SM-6LPKG	60-69 years, male	1.8
GTEX-1A3MX-2326-SM-718B4	60-69 years, male	1.8
GTEX-WFG7-1626-SM-4LVMF	20-29 years, male	1.8
GTEX-ZG7Y-1826-SM-4WWD3	50-59 years, male	1.8
GTEX-ZVT2-1726-SM-51MRO	50-59 years, female	1.8
GTEX-1LG7Y-2226-SM-E9U5K	50-59 years, male	1.8
GTEX-1LSNM-1426-SM-E6CIH	50-59 years, male	1.8
GTEX-1LVAO-2826-SM-E9TJH	60-69 years, male	1.8
GTEX-ZLWG-1826-SM-DO11I	50-59 years, female	1.8
GTEX-1122O-1426-SM-5H11R	60-69 years, female	1.7
GTEX-13PVQ-2726-SM-5L3H7	50-59 years, male	1.7
GTEX-14PKV-1926-SM-686YU	20-29 years, female	1.7
GTEX-15UF7-1326-SM-7KUKV	40-49 years, male	1.7
GTEX-WXYG-1726-SM-4ONCU	50-59 years, female	1.7
GTEX-Y114-1626-SM-4TT7I	50-59 years, female	1.7
GTEX-Y3I4-1126-SM-4TT7Y	50-59 years, male	1.7
GTEX-ZPIC-2626-SM-57WE2	40-49 years, female	1.7
GTEX-1KANA-1726-SM-CY8IG	20-29 years, male	1.7
GTEX-1PDJ9-2026-SM-E76PT	20-29 years, male	1.7
GTEX-1PIEJ-1826-SM-EWRMN	20-29 years, female	1.7
GTEX-1QPFJ-2426-SM-EVR3L	30-39 years, female	1.7
GTEX-1211K-1826-SM-5EGJ2	60-69 years, female	1.6
GTEX-13FH7-1626-SM-5J2O9	50-59 years, female	1.6
GTEX-13RTJ-1926-SM-5YYA2	60-69 years, male	1.6
GTEX-YF7O-1626-SM-5IFII	50-59 years, male	1.6
GTEX-ZVT4-2626-SM-5N9GJ	50-59 years, female	1.6
GTEX-ZZ64-0826-SM-5E449	20-29 years, male	1.6
GTEX-1CAMR-1026-SM-7P8QI	20-29 years, male	1.6
GTEX-1F5PL-1926-SM-7MXTP	40-49 years, female	1.6
GTEX-117YX-0526-SM-5EGJH	50-59 years, male	1.5
GTEX-11EM3-1626-SM-5N9CO	20-29 years, female	1.5
GTEX-13CF3-1326-SM-5LZXZ	60-69 years, female	1.5
GTEX-14A5H-1626-SM-5SIAN	60-69 years, male	1.5
GTEX-17EUY-1726-SM-79OK4	20-29 years, male	1.5
GTEX-WRHK-1126-SM-4MVOJ	20-29 years, female	1.5
GTEX-Y5LM-1426-SM-5RQJL	40-49 years, female	1.5
GTEX-1CAMS-2626-SM-7PBY3	40-49 years, female	1.5
GTEX-1L5NE-1926-SM-D3L9R	50-59 years, male	1.5
GTEX-11ZTT-1626-SM-5EQKR	60-69 years, female	1.4
GTEX-1AMEY-1826-SM-72D5L	30-39 years, female	1.4
GTEX-1C475-1526-SM-7DHM3	40-49 years, female	1.4
GTEX-Y9LG-1326-SM-4VBQB	30-39 years, male	1.4
GTEX-1A32A-2626-SM-73KX9	50-59 years, female	1.3
GTEX-WY7C-1926-SM-4ONCI	50-59 years, male	1.3
GTEX-Y5V6-1626-SM-4VDT2	60-69 years, male	1.3
GTEX-1PFEY-1726-SM-DPRZ4	30-39 years, male	1.3
GTEX-1399U-2226-SM-5KLZI	50-59 years, female	1.2
GTEX-14BMU-1326-SM-5RQIH	20-29 years, female	1.2
GTEX-WYJK-2326-SM-4ONDN	50-59 years, male	1.2
GTEX-15G1A-1926-SM-7KUFF	30-39 years, male	1.2
GTEX-12WSJ-1426-SM-5GCON	40-49 years, female	1.1
GTEX-13113-1426-SM-5EGHU	60-69 years, female	1.1
GTEX-13W3W-2226-SM-5LU4M	60-69 years, female	1.1
GTEX-1AX9J-2526-SM-73KUY	60-69 years, male	1.1
GTEX-1AYCT-1926-SM-793AE	50-59 years, male	1.1
GTEX-1OJC3-1826-SM-DTX93	20-29 years, male	1.1
GTEX-13O1R-2426-SM-5KLZZ	60-69 years, male	1
GTEX-144GM-1126-SM-79OJK	20-29 years, male	1
GTEX-X5EB-1126-SM-46MVV	40-49 years, male	1
GTEX-1JMPY-1026-SM-ARZN1	30-39 years, male	1
GTEX-W5WG-2026-SM-4LMIB	50-59 years, female	0.9
GTEX-1PBJI-2526-SM-E6CP4	20-29 years, female	0.9
GTEX-WH7G-1426-SM-4LVMU	40-49 years, male	0.8
GTEX-XBED-1726-SM-47JYO	60-69 years, male	0.8
GTEX-ZQUD-1026-SM-4YCEZ	30-39 years, male	0.8
GTEX-ZF29-1826-SM-4WKG8	60-69 years, female	0.7
GTEX-WOFM-1926-SM-4OOSP	20-29 years, male	0.6
GTEX-ZYFD-2226-SM-5E43P	50-59 years, male	0.6

## Sheet: COAD-Tumor
Sample	Description	FPKM*	*FPKM: Fragments Per Kilobase of exon model per Million mapped fragments
TCGA-G4-6626-01A	90 years, male, white, stage:iia, dead, 1422 days	16.5
TCGA-NH-A6GA-01A	58 years, male, black or african american, stage:iiic, dead, 302 days	13.3
TCGA-EI-6917-01A	33 years, male, white, stage:iiia, alive, 531 days	13.2
TCGA-CA-6718-01A	46 years, male, asian, stage:iia, dead, 306 days	13
TCGA-CA-6719-01A	77 years, male, asian, stage:iia, alive, 435 days	12.9
TCGA-A6-5657-01A	65 years, male, black or african american, stage:iiib, alive, 962 days	12.6
TCGA-DM-A1HA-01A	82 years, male, white, stage:iiic, alive, 4000 days	11.9
TCGA-AM-5821-01A	68 years, female, white, stage:iia, alive, 28 days	11.5
TCGA-AH-6643-01A	50 years, male, white, stage:iiic, dead, 1314 days	11.5
TCGA-A6-A56B-01A	57 years, male, black or african american, stage:iiib, dead, 1711 days	11.4
TCGA-D5-6923-01A	57 years, male, white, stage:i, alive, 378 days	11.3
TCGA-A6-6653-01A	82 years, male, white, stage:i, alive, 742 days	11.2
TCGA-EF-5831-01A	72 years, male, white, stage:iia, alive, 127 days	11
TCGA-D5-6534-01A	62 years, female, white, stage:iia, alive, 1316 days	10.3
TCGA-QG-A5YV-01A	64 years, female, black or african american, stage:iiic, alive, 1301 days	9.8
TCGA-G4-6588-01A	58 years, female, white, stage:iia, alive, 796 days	9.7
TCGA-AY-4070-01A	51 years, female, black or african american, stage:iiic, dead, 496 days	9.7
TCGA-AA-A01P-01A	80 years, female, stage:iii, dead, 1158 days	9.7
TCGA-D5-6538-01A	79 years, female, white, stage:iiib, alive, 521 days	9.4
TCGA-AG-4001-01A	74 years, female, stage:iia, alive, 1096 days	9.3
TCGA-AA-A02R-01A	84 years, female, stage:iia, dead, 670 days	9.3
TCGA-D5-6540-01A	66 years, male, white, stage:i, alive, 491 days	9.3
TCGA-AF-2687-01A	57 years, male, white, stage:iiic, alive, 1427 days	9.3
TCGA-A6-5659-01A	82 years, male, white, stage:i, alive, 926 days	9.3
TCGA-D5-6922-01A	76 years, male, white, stage:iiia, alive, 308 days	9.2
TCGA-CM-5348-01A	72 years, male, white, stage:iiib, alive, 699 days	9.1
TCGA-F4-6570-01A	78 years, female, white, stage:iia, dead, 188 days	8.9
TCGA-A6-2677-01B	68 years, female, white, stage:iiic, dead, 740 days	8.9
TCGA-D5-6531-01A	75 years, male, white, stage:iia, alive, 540 days	8.8
TCGA-D5-6537-01A	64 years, male, white, stage:iiib, dead, 146 days	8.7
TCGA-AD-A5EK-01A	51 years, male, black or african american, stage:i, alive, 500 days	8.7
TCGA-AM-5820-01A	60 years, female, white, stage:iva, alive, 14 days	8.4
TCGA-AA-3715-01A	77 years, male, stage:ii, dead, 579 days	8.3
TCGA-AG-3731-01A	65 years, male, stage:iv, alive, 1126 days	8.3
TCGA-EI-6509-01A	53 years, male, white, stage:iiic, alive, 517 days	8.3
TCGA-G4-6628-01A	78 years, male, white, stage:i, alive, 2424 days	8.2
TCGA-AZ-6607-01A	69 years, male, white, stage:iv, dead, 97 days	8.2
TCGA-DM-A1D9-01A	67 years, female, white, stage:iia, alive, 4270 days	8.2
TCGA-CK-5913-01A	58 years, female, white, stage:iia, alive, 1561 days	8.2
TCGA-AG-A02G-01A	66 years, male, stage:iv, dead, 1185 days	8.2
TCGA-AA-3538-01A	54 years, female, stage:i, alive, 791 days	8.1
TCGA-D5-6928-01A	80 years, male, white, stage:iia, alive, 354 days	8
TCGA-A6-2676-01A	75 years, female, white, stage:iib, dead, 1305 days	8
TCGA-AA-3554-01A	62 years, female, stage:iia, alive, 546 days	8
TCGA-CM-5344-01A	39 years, female, white, stage:iiib, alive, 670 days	7.8
TCGA-AA-3833-01A	63 years, female, stage:iia, alive, 485 days	7.8
TCGA-A6-5667-01A	40 years, female, white, stage:iiib, alive, 887 days	7.8
TCGA-AG-3726-01A	63 years, female, stage:i, alive, 243 days	7.7
TCGA-F5-6464-01A	77 years, female, white, stage:iiic, dead, 303 days	7.7
TCGA-AG-A011-01A	80 years, male, stage:iia, alive, 1126 days	7.6
TCGA-A6-2674-01A	72 years, male, white, stage:iv, alive, 1331 days	7.6
TCGA-AZ-4614-01A	71 years, female, white, stage:iva, dead, 172 days	7.6
TCGA-F4-6460-01A	51 years, female, white, stage:iiib, dead, 972 days	7.6
TCGA-A6-5665-01A	84 years, female, white, stage:iia, alive, 671 days	7.6
TCGA-CA-6717-01A	57 years, male, asian, stage:iia, alive, 388 days	7.6
TCGA-AA-3673-01A	53 years, female, stage:ii, alive, 1522 days	7.5
TCGA-A6-2672-01B	82 years, female, white, stage:iiib, alive, 1419 days	7.5
TCGA-A6-6648-01A	56 years, male, white, stage:iva, alive, 766 days	7.5
TCGA-AG-A014-01A	86 years, male, stage:i, alive, 485 days	7.4
TCGA-DC-6156-01A	62 years, male, white, stage:iva, alive, 943 days	7.4
TCGA-AA-A01R-01A	47 years, male, stage:iii, alive, 1065 days	7.3
TCGA-AF-A56K-01A	56 years, male, black or african american, stage:iia, alive, 2635 days	7.3
TCGA-CM-6166-01A	48 years, female, white, stage:i, alive, 669 days	7.1
TCGA-AD-6895-01A	84 years, male, white, stage:iiib, alive, 763 days	7.1
TCGA-AA-A01G-01A	63 years, male, stage:iia, alive, 365 days	7
TCGA-AA-3815-01A	65 years, female, stage:iia, alive, 1005 days	7
TCGA-F5-6814-01A	57 years, male, white, stage:iia, alive, 1131 days	7
TCGA-A6-5660-01A	73 years, male, black or african american, stage:iiic, alive, 888 days	6.9
TCGA-AD-6901-01A	78 years, male, white, dead, 682 days	6.9
TCGA-AA-3973-01A	69 years, male, stage:iv, alive, 397 days	6.9
TCGA-G4-6298-01A	90 years, male, black or african american, stage:iiib, dead, 715 days	6.9
TCGA-EI-6885-01A	57 years, female, white, stage:iv, alive, 415 days	6.9
TCGA-QG-A5Z1-01A	71 years, male, black or african american, stage:iiib, dead, 256 days	6.8
TCGA-AA-A01V-01A	59 years, male, stage:i, alive, 31 days	6.8
TCGA-AA-3858-01A	67 years, male, stage:i, alive, 945 days	6.8
TCGA-F4-6459-01A	61 years, female, white, stage:iiib, dead, 262 days	6.8
TCGA-AG-A016-01A	55 years, male, stage:iv, alive, 276 days	6.7
TCGA-AG-3587-01A	65 years, male, stage:i, alive, 1400 days	6.7
TCGA-AA-3947-01A	60 years, female, stage:iib, alive, 1004 days	6.7
TCGA-AG-3612-01A	55 years, female, stage:iiib, alive, 608 days	6.6
TCGA-NH-A5IV-01A	90 years, female, black or african american, stage:iia, alive, 588 days	6.6
TCGA-AA-A02J-01A	70 years, female, stage:iv, dead, 153 days	6.6
TCGA-AH-6897-01A	48 years, male, white, stage:i, alive, 804 days	6.6
TCGA-EI-6882-01A	59 years, male, white, stage:iia, alive, 262 days	6.6
TCGA-AG-A036-01A	71 years, male, stage:iii, alive, 3562 days	6.6
TCGA-D5-6927-01A	34 years, male, white, stage:iia, alive, 287 days	6.6
TCGA-F5-6861-01A	60 years, female, white, stage:iia, alive, 1160 days	6.5
TCGA-AG-A02X-01A	77 years, male, stage:i, alive, 1247 days	6.5
TCGA-AU-6004-01A	69 years, female, white, stage:i, alive, 824 days	6.5
TCGA-G4-6295-01A	70 years, female, white, stage:ii, alive, 254 days	6.5
TCGA-EF-5830-01A	54 years, male, white, stage:iib, alive, 106 days	6.5
TCGA-F5-6863-01A	71 years, female, white, stage:iiib, dead, 361 days	6.4
TCGA-A6-2671-01A	85 years, male, white, stage:iv, dead, 1331 days	6.4
TCGA-5M-AAT4-01A	74 years, male, black or african american, stage:iv, dead, 49 days	6.4
TCGA-DM-A1DB-01A	68 years, male, white, stage:iia, dead, 1348 days	6.4
TCGA-AA-A02W-01A	73 years, female, stage:i, alive, 1247 days	6.4
TCGA-AG-3902-01A	61 years, male, stage:iia, alive, 974 days	6.4
TCGA-3L-AA1B-01A	61 years, female, black or african american, stage:i, alive, 475 days	6.4
TCGA-AG-3892-01A	57 years, female, stage:i, alive, 396 days	6.4
TCGA-AD-5900-01A	67 years, male, white, stage:i, alive, 370 days	6.3
TCGA-AA-3979-01A	84 years, male, stage:iia, alive, 730 days	6.3
TCGA-CM-6164-01A	46 years, female, white, stage:iia, alive, 883 days	6.3
TCGA-AF-A56L-01A	48 years, female, black or african american, stage:iiic, alive, 2007 days	6.2
TCGA-AA-A01Z-01A	68 years, male, stage:ii, alive, 1126 days	6.2
TCGA-DM-A28A-01A	78 years, male, white, stage:iiic, dead, 805 days	6.2
TCGA-EI-6508-01A	48 years, female, white, stage:iiib, alive, 636 days	6.2
TCGA-AA-3860-01A	53 years, female, stage:iiib, alive, 945 days	6.1
TCGA-F4-6569-01A	60 years, male, white, stage:i, alive, 1087 days	6.1
TCGA-AA-3870-01A	71 years, female, stage:iv, alive, 912 days	6.1
TCGA-DC-6157-01A	48 years, male, black or african american, stage:i, alive, 1581 days	6.1
TCGA-AG-3609-01A	65 years, female, stage:iiic, alive, 608 days	6
TCGA-AF-6136-01A	72 years, female, white, stage:iiib, alive, 741 days	6
TCGA-AA-3549-01A	69 years, male, stage:i, alive, 639 days	6
TCGA-AA-A00U-01A	50 years, male, stage:iiib, alive, 518 days	6
TCGA-G4-6303-01A	54 years, female, white, stage:iv, dead, 2003 days	6
TCGA-AD-6548-01A	81 years, female, white, stage:i, alive, 650 days	6
TCGA-AH-6644-01A	73 years, male, white, alive, 838 days	5.9
TCGA-CK-5914-01A	81 years, male, white, stage:iiib, alive, 669 days	5.9
TCGA-G4-6314-01A	76 years, female, white, stage:iv, alive, 1093 days	5.9
TCGA-AG-3608-01A	79 years, female, stage:iia, alive, 485 days	5.9
TCGA-AA-3526-01A	57 years, male, stage:i, alive, 580 days	5.9
TCGA-EI-6507-01A	60 years, male, white, stage:iia, alive, 607 days	5.9
TCGA-A6-6649-01A	66 years, male, white, stage:iiib, alive, 735 days	5.9
TCGA-DC-6682-01A	57 years, male, white, stage:iia, alive, 762 days	5.9
TCGA-AA-A00D-01A	70 years, male, stage:i, alive, 578 days	5.9
TCGA-D5-6529-01A	69 years, male, white, stage:iia, alive, 614 days	5.8
TCGA-A6-6654-01A	65 years, female, white, stage:iiib, alive, 726 days	5.8
TCGA-AA-3552-01A	85 years, male, stage:iiic, dead, 396 days	5.8
TCGA-G4-6311-01A	80 years, male, white, stage:iii, alive, 1199 days	5.8
TCGA-AZ-4616-01A	82 years, female, white, stage:iv, dead, 156 days	5.8
TCGA-AG-3999-01A	61 years, female, stage:iiic, alive, 853 days	5.8
TCGA-AG-3898-01A	61 years, male, stage:iia, alive, 1461 days	5.8
TCGA-CI-6621-01A	63 years, male, white, stage:iiib, alive, 419 days	5.8
TCGA-F5-6864-01A	74 years, female, white, stage:iiib, alive, 379 days	5.8
TCGA-CM-5862-01A	80 years, male, white, stage:iva, dead, 153 days	5.7
TCGA-AG-A002-01A	35 years, male, stage:i, alive, 638 days	5.7
TCGA-AA-3560-01A	72 years, female, stage:iiic, alive, 608 days	5.7
TCGA-AD-6965-01A	62 years, male, white, stage:iiic, alive, 805 days	5.7
TCGA-A6-2684-01C	75 years, female, white, stage:i, alive, 1127 days	5.7
TCGA-AA-3877-01A	83 years, female, stage:i, alive, 943 days	5.7
TCGA-AF-6655-01A	66 years, male, white, stage:iiia, alive, 609 days	5.7
TCGA-AA-3710-01A	80 years, female, stage:iia, alive, 821 days	5.7
TCGA-CM-5860-01A	44 years, male, white, stage:iia, alive, 974 days	5.7
TCGA-AG-3599-01A	70 years, male, stage:i, alive, 366 days	5.7
TCGA-EI-6514-01A	59 years, female, white, stage:iia, alive, 496 days	5.7
TCGA-AA-3837-01A	67 years, male, stage:iia, alive, 1186 days	5.6
TCGA-AG-A00Y-01A	68 years, male, stage:iia, alive, 700 days	5.6
TCGA-A6-5662-01A	46 years, male, white, stage:iva, alive, 718 days	5.6
TCGA-DY-A0XA-01A	57 years, female, white, stage:iia, alive, 3846 days	5.6
TCGA-EI-6511-01A	52 years, male, white, stage:iiib, alive, 482 days	5.6
TCGA-CL-5917-01A	71 years, female, white, stage:iiic, alive, 2376 days	5.5
TCGA-AA-3660-01A	51 years, female, stage:ii, alive, 2375 days	5.5
TCGA-DC-6158-01A	70 years, male, white, stage:i, dead, 334 days	5.5
TCGA-AA-A02O-01A	82 years, male, stage:ii, alive, 28 days	5.5
TCGA-D5-5541-01A	63 years, male, white, stage:iiib, alive, 1701 days	5.5
TCGA-AA-A00E-01A	65 years, male, stage:iia, alive, 913 days	5.4
TCGA-AG-3727-01A	78 years, female, stage:iii, alive, 30 days	5.4
TCGA-D5-6536-01A	73 years, male, white, stage:iia, alive, 543 days	5.4
TCGA-EI-6513-01A	59 years, male, white, stage:iiib, alive, 497 days	5.4
TCGA-AG-3582-01A	75 years, male, stage:iv, dead, 1096 days	5.4
TCGA-AA-3534-01A	78 years, female, stage:iia, alive, 882 days	5.4
TCGA-AZ-6606-01A	81 years, male, white, stage:iv, dead, 357 days	5.4
TCGA-DT-5265-01A	51 years, male, asian, stage:ii, alive, 384 days	5.3
TCGA-AA-3664-01A	74 years, female, stage:ii, alive, 1643 days	5.3
TCGA-DY-A1DE-01A	56 years, female, white, stage:iia, alive, 3932 days	5.3
TCGA-CI-6622-01A	74 years, male, white, stage:iib, alive, 1362 days	5.3
TCGA-AA-A00N-01A	75 years, male, stage:iib, dead, 122 days	5.3
TCGA-F5-6811-01A	72 years, female, white, stage:iia, alive, 979 days	5.3
TCGA-DY-A1DD-01A	77 years, female, white, stage:iiib, dead, 1741 days	5.3
TCGA-AA-3713-01A	68 years, male, stage:iv, alive, 579 days	5.3
TCGA-D5-6931-01A	77 years, male, white, stage:iiic, alive, 365 days	5.3
TCGA-AA-3662-01A	80 years, female, stage:iv, alive, 184 days	5.3
TCGA-AA-A00F-01A	66 years, male, stage:iiic, alive, 1035 days	5.3
TCGA-AG-3909-01A	69 years, female, stage:iiib, alive, 608 days	5.3
TCGA-F4-6703-01A	64 years, male, white, stage:iia, alive, 1456 days	5.3
TCGA-F5-6702-01A	71 years, male, white, stage:iva, alive, 869 days	5.3
TCGA-AA-3842-01A	51 years, male, stage:iiia, alive, 1126 days	5.3
TCGA-A6-6781-01B	43 years, male, white, stage:iiic, alive, 598 days	5.2
TCGA-AA-3864-01A	71 years, male, stage:ii, alive, 1612 days	5.2
TCGA-NH-A50U-01A	42 years, male, black or african american, stage:iva, dead, 334 days	5.2
TCGA-A6-3808-01A	73 years, male, white, stage:iia, alive, 1014 days	5.2
TCGA-AG-3584-01A	60 years, male, stage:iv, dead, 730 days	5.2
TCGA-CA-6716-01A	65 years, male, asian, stage:iia, alive, 371 days	5.2
TCGA-F4-6854-01A	77 years, female, white, stage:iia, alive, 16 days	5.2
TCGA-G5-6572-01A	56 years, male, white, dead, 1432 days	5.2
TCGA-AF-2690-01A	77 years, female, white, stage:iiic, dead, 524 days	5.2
TCGA-D5-5539-01A	60 years, male, white, stage:iiia, alive, 596 days	5.2
TCGA-AA-3977-01A	65 years, male, alive, 761 days	5.2
TCGA-CA-5797-01A	56 years, male, asian, stage:iia, alive, 383 days	5.1
TCGA-AZ-6601-01A	68 years, male, white, stage:ii, dead, 3042 days	5.1
TCGA-AG-4005-01A	64 years, male, stage:iv, alive, 427 days	5.1
TCGA-AZ-4615-01A	84 years, male, white, stage:iiib, alive, 1002 days	5.1
TCGA-AA-3968-01A	55 years, female, stage:i, alive, 669 days	5.1
TCGA-NH-A50T-01A	68 years, female, black or african american, stage:iia, alive, 553 days	5.1
TCGA-5M-AAT6-01A	40 years, female, black or african american, stage:iv, dead, 290 days	5.1
TCGA-F4-6855-01A	70 years, female, white, stage:iia, alive, 1442 days	5.1
TCGA-CK-6751-01A	88 years, female, white, stage:i, alive, 3780 days	5.1
TCGA-AY-A69D-01A	55 years, female, black or african american, stage:iia, alive, 543 days	5.1
TCGA-D5-6926-01A	65 years, male, white, stage:iiib, alive, 275 days	5.1
TCGA-AA-A02F-01A	68 years, female, stage:iv, alive, 1216 days	5.1
TCGA-AA-3555-01A	81 years, female, stage:iia, alive, 911 days	5.1
TCGA-DM-A1D8-01A	50 years, female, white, dead, 383 days	5.1
TCGA-AA-3517-01A	60 years, male, stage:iia, alive, 1186 days	5.1
TCGA-AA-3848-01A	82 years, female, stage:iiic, dead, 306 days	5.1
TCGA-AA-3556-01A	78 years, male, stage:i, alive, 700 days	5
TCGA-D5-6898-01A	51 years, female, white, stage:i, alive, 229 days	5
TCGA-AG-3586-01A	72 years, female, stage:iii, alive, 31 days	5
TCGA-DM-A28F-01A	73 years, male, white, stage:iiib, dead, 1094 days	5
TCGA-AZ-6605-01A	78 years, male, white, stage:iiib, dead, 159 days	5
TCGA-DM-A28H-01A	50 years, male, white, stage:iiic, alive, 3561 days	5
TCGA-DC-6160-01A	68 years, male, white, stage:i, alive, 1339 days	5
TCGA-CM-6165-01A	74 years, male, white, stage:iia, alive, 488 days	5
TCGA-G4-6627-01A	84 years, male, white, stage:iia, alive, 2275 days	5
TCGA-A6-5661-01A	80 years, female, black or african american, stage:iia, alive, 1020 days	4.9
TCGA-F4-6463-01A	51 years, male, white, stage:iia, alive, 1087 days	4.9
TCGA-A6-3810-01A	63 years, male, white, stage:iia, alive, 1111 days	4.9
TCGA-AA-3532-01A	63 years, male, stage:iia, alive, 882 days	4.9
TCGA-AA-A00A-01A	80 years, male, stage:iia, alive, 1157 days	4.9
TCGA-AD-6890-01A	65 years, male, white, alive, 746 days	4.9
TCGA-AG-4021-01A	84 years, female, stage:iv, dead, 121 days	4.9
TCGA-G4-6297-01A	55 years, female, white, stage:iv, alive, 2506 days	4.9
TCGA-AD-6888-01A	73 years, male, white, stage:iiib, dead, 472 days	4.9
TCGA-CI-6619-01B	41 years, male, white, stage:iv, alive, 184 days	4.9
TCGA-F5-6465-01A	64 years, female, white, stage:iia, alive, 1506 days	4.8
TCGA-D5-6530-01A	53 years, male, white, stage:i, alive, 621 days	4.8
TCGA-AA-3697-01A	77 years, male, stage:ii, alive, 2587 days	4.8
TCGA-DC-5869-01A	62 years, female, black or african american, stage:iiib, alive, 943 days	4.8
TCGA-AG-A025-01A	62 years, female, stage:i, alive, 1520 days	4.8
TCGA-AA-3856-01A	59 years, male, stage:iia, alive, 30 days	4.8
TCGA-AA-3866-01A	78 years, female, stage:i, alive, 518 days	4.8
TCGA-AA-3492-01A	90 years, female, stage:ii, dead, 92 days	4.8
TCGA-D5-6541-01A	49 years, male, white, stage:iia, alive, 474 days	4.8
TCGA-F5-6813-01A	70 years, male, white, stage:iiic, dead, 598 days	4.8
TCGA-AF-3913-01A	60 years, male, black or african american, stage:iv, dead, 316 days	4.8
TCGA-AG-3901-01A	67 years, female, stage:iiib, alive, 761 days	4.8
TCGA-CM-6161-01A	36 years, female, white, stage:i, alive, 457 days	4.8
TCGA-CM-4751-01A	62 years, male, white, stage:iiib, alive, 822 days	4.8
TCGA-CM-6168-01A	84 years, female, black or african american, stage:iia, alive, 395 days	4.8
TCGA-AA-3506-01A	77 years, male, stage:i, alive, 1765 days	4.8
TCGA-AA-3855-01A	72 years, male, stage:i, alive, 975 days	4.7
TCGA-AA-A00Z-01A	70 years, male, stage:iia, alive, 669 days	4.7
TCGA-AA-3685-01A	69 years, male, stage:ii, alive, 1127 days	4.7
TCGA-A6-6650-01A	69 years, female, black or african american, stage:iia, alive, 627 days	4.7
TCGA-AG-3894-01A	65 years, male, stage:iia, alive, 426 days	4.7
TCGA-DM-A1D4-01A	80 years, male, white, stage:iia, dead, 2821 days	4.7
TCGA-CM-6678-01A	63 years, female, white, stage:iva, alive, 335 days	4.7
TCGA-AG-3580-01A	67 years, male, stage:i, alive, 244 days	4.7
TCGA-DM-A285-01A	71 years, female, white, stage:iv, dead, 179 days	4.7
TCGA-AA-A01X-01A	80 years, female, stage:iii, alive, 791 days	4.7
TCGA-A6-4105-01A	79 years, male, white, stage:iia, dead, 442 days	4.7
TCGA-D5-6924-01A	68 years, male, white, stage:iia, alive, 435 days	4.7
TCGA-AA-3692-01A	47 years, female, stage:iv, dead, 1095 days	4.6
TCGA-AA-3553-01A	61 years, female, stage:i, alive, 730 days	4.6
TCGA-AA-3867-01A	74 years, male, stage:iv, alive, 731 days	4.6
TCGA-AA-3496-01A	83 years, female, stage:ii, alive, 31 days	4.6
TCGA-EI-6883-01A	63 years, male, white, stage:iic, alive, 350 days	4.6
TCGA-F4-6805-01A	58 years, female, white, stage:iia, alive, 1047 days	4.6
TCGA-CK-4948-01B	45 years, female, white, stage:iii, alive, 4502 days	4.6
TCGA-CM-5861-01A	63 years, female, white, stage:iia, alive, 457 days	4.6
TCGA-AG-3885-01A	71 years, female, stage:iiib, alive, 546 days	4.5
TCGA-CK-4950-01A	68 years, female, black or african american, stage:iiib, alive, 2599 days	4.5
TCGA-DM-A28G-01A	75 years, male, white, stage:iia, dead, 1849 days	4.5
TCGA-AA-3941-01A	84 years, female, stage:iva, alive, 730 days	4.5
TCGA-CM-4750-01A	34 years, female, white, stage:iiia, alive, 244 days	4.5
TCGA-AA-A004-01A	76 years, male, stage:iia, alive, 424 days	4.5
TCGA-AA-A01C-01A	75 years, male, stage:iiia, alive, 457 days	4.4
TCGA-CM-5349-01A	68 years, female, white, stage:iia, alive, 915 days	4.4
TCGA-AA-3509-01A	54 years, female, stage:ii, alive, 1915 days	4.4
TCGA-AG-A01N-01A	68 years, female, stage:iv, alive, 943 days	4.4
TCGA-AG-A015-01A	64 years, female, stage:i, alive, 1096 days	4.4
TCGA-RU-A8FL-01A	51 years, male, black or african american, stage:iiib, alive, 1177 days	4.4
TCGA-AG-3732-01A	78 years, female, stage:i, alive, 1003 days	4.4
TCGA-AA-3666-01A	68 years, male, stage:iii, dead, 61 days	4.4
TCGA-F4-6808-01A	54 years, female, white, stage:i, alive, 1024 days	4.4
TCGA-AA-3544-01A	68 years, male, stage:i, alive, 426 days	4.4
TCGA-AG-3592-01A	68 years, male, stage:iia, alive, 1035 days	4.4
TCGA-AA-A01S-01A	47 years, female, stage:iii, alive, 31 days	4.4
TCGA-CK-4947-01B	46 years, female, white, stage:iiib, alive, 534 days	4.4
TCGA-CK-4951-01A	79 years, female, white, stage:iia, dead, 2134 days	4.4
TCGA-DM-A28M-01A	63 years, male, white, stage:iia, alive, 2895 days	4.3
TCGA-A6-2675-01A	78 years, male, white, stage:iia, alive, 1321 days	4.3
TCGA-AA-3514-01A	81 years, female, stage:i, alive, 31 days	4.3
TCGA-G4-6307-01A	37 years, female, white, stage:iiib, alive, 1674 days	4.3
TCGA-AA-A02H-01A	74 years, female, stage:iv, dead, 61 days	4.3
TCGA-AF-3911-01A	48 years, male, white, stage:iiic, alive, 1148 days	4.3
TCGA-AA-3675-01A	84 years, male, stage:ii, alive, 1431 days	4.3
TCGA-AG-3605-01A	85 years, female, stage:iv, alive, 30 days	4.3
TCGA-AG-3878-01A	64 years, male, stage:i, alive, 30 days	4.3
TCGA-A6-6138-01A	61 years, male, white, stage:i, alive, 685 days	4.3
TCGA-AA-A01I-01A	76 years, male, stage:i, alive, 943 days	4.3
TCGA-CM-6677-01A	75 years, female, white, stage:iia, alive, 337 days	4.3
TCGA-AZ-6603-01A	77 years, female, white, dead, 899 days	4.3
TCGA-A6-A566-01A	55 years, female, black or african american, stage:iiib, dead, 758 days	4.3
TCGA-AA-3655-01A	68 years, male, stage:ii, alive, 1856 days	4.2
TCGA-AA-3950-01A	79 years, female, stage:iia, alive, 730 days	4.2
TCGA-NH-A8F7-01A	53 years, female, black or african american, stage:iia, alive, 543 days	4.2
TCGA-AA-3811-01A	84 years, female, stage:iii, dead, 306 days	4.2
TCGA-AA-3680-01A	67 years, female, stage:iv, dead, 335 days	4.2
TCGA-A6-4107-01A	57 years, female, white, stage:iiib, alive, 987 days	4.2
TCGA-AA-3841-01A	66 years, male, stage:iia, alive, 1124 days	4.2
TCGA-F4-6807-01A	51 years, female, white, stage:iiic, alive, 1309 days	4.2
TCGA-AG-4022-01A	59 years, female, stage:ii, alive, 1400 days	4.2
TCGA-A6-6141-01A	31 years, male, black or african american, stage:iia, alive, 255 days	4.2
TCGA-CA-5254-01A	42 years, female, asian, stage:iia, alive, 386 days	4.2
TCGA-AA-3681-01A	77 years, female, stage:iii, alive, 182 days	4.2
TCGA-AA-3525-01A	90 years, male, stage:iiib, alive, 245 days	4.2
TCGA-G4-6317-01A	51 years, female, white, stage:iiic, alive, 1095 days	4.2
TCGA-DC-4745-01A	49 years, female, white, stage:iiib, alive, 639 days	4.1
TCGA-F4-6461-01A	41 years, female, white, stage:iiic, dead, 338 days	4.1
TCGA-D5-6532-01A	61 years, male, white, stage:iia, alive, 555 days	4.1
TCGA-CM-5864-01A	60 years, male, white, stage:i, alive, 457 days	4.1
TCGA-5M-AATE-01A	76 years, male, black or african american, stage:iia, alive, 1200 days	4.1
TCGA-A6-6142-01A	56 years, female, white, stage:iva, alive, 763 days	4
TCGA-F4-6856-01A	45 years, male, white, stage:i, alive, 1074 days	4
TCGA-A6-A5ZU-01A	59 years, male, black or african american, stage:iiib, alive, 293 days	4
TCGA-AA-3562-01A	82 years, male, stage:iiic, alive, 608 days	4
TCGA-AA-3812-01A	82 years, female, stage:iia, alive, 1066 days	4
TCGA-A6-3809-01A	71 years, female, white, stage:iib, alive, 996 days	4
TCGA-AG-3742-01A	85 years, female, stage:i, alive, 30 days	4
TCGA-CK-5916-01A	71 years, female, white, stage:i, dead, 643 days	4
TCGA-AA-A029-01A	67 years, male, stage:ii, alive, 1581 days	4
TCGA-AG-3728-01A	73 years, male, stage:iiib, alive, 912 days	4
TCGA-AA-3518-01A	81 years, female, stage:iia, alive, 31 days	4
TCGA-QL-A97D-01A	84 years, female, black or african american, stage:i, alive, 666 days	4
TCGA-EI-6881-01A	60 years, male, white, stage:iiia, alive, 499 days	4
TCGA-AG-A008-01A	50 years, female, stage:i, alive, 424 days	4
TCGA-AD-6963-01A	58 years, male, white, alive, 834 days	4
TCGA-CM-6170-01A	73 years, female, white, stage:i, alive, 457 days	4
TCGA-CM-5863-01A	60 years, female, white, stage:iiib, alive, 457 days	3.9
TCGA-AA-3494-01A	55 years, male, stage:iv, alive, 31 days	3.9
TCGA-AA-3821-01A	81 years, female, stage:i, alive, 31 days	3.9
TCGA-DC-6154-01A	57 years, female, white, stage:iva, alive, 365 days	3.9
TCGA-G4-6625-01A	77 years, female, white, stage:iia, alive, 2792 days	3.9
TCGA-DM-A0XF-01A	68 years, female, white, stage:iiic, dead, 1162 days	3.9
TCGA-AA-A01D-01A	47 years, female, stage:iiic, dead, 334 days	3.9
TCGA-AA-3875-01A	78 years, female, stage:i, alive, 549 days	3.9
TCGA-DM-A282-01A	61 years, female, white, stage:iia, alive, 4233 days	3.9
TCGA-CM-6680-01A	78 years, female, white, stage:iiib, alive, 366 days	3.9
TCGA-A6-3807-01A	53 years, female, white, stage:iiic, alive, 1054 days	3.9
TCGA-AA-3994-01A	69 years, male, stage:iiib, alive, 822 days	3.9
TCGA-AH-6903-01A	46 years, male, white, stage:iiib, alive, 592 days	3.8
TCGA-A6-2681-01A	73 years, female, white, stage:iia, alive, 1387 days	3.8
TCGA-EI-6512-01A	64 years, female, white, stage:iiib, alive, 538 days	3.8
TCGA-G4-6293-01A	49 years, female, white, stage:iii, alive, 4051 days	3.8
TCGA-AA-3678-01A	60 years, female, stage:iii, alive, 1430 days	3.8
TCGA-AA-3522-01A	67 years, male, stage:iia, alive, 1127 days	3.8
TCGA-CI-6620-01A	41 years, female, white, stage:iva, alive, 1009 days	3.8
TCGA-AA-3524-01A	85 years, male, stage:ii, alive, 1096 days	3.8
TCGA-DM-A1D0-01A	79 years, female, white, stage:iia, alive, 3974 days	3.8
TCGA-AD-6964-01A	58 years, male, white, dead, 331 days	3.8
TCGA-DM-A1D6-01A	88 years, male, white, stage:iia, dead, 1518 days	3.8
TCGA-CM-6674-01A	39 years, male, white, stage:iia, alive, 394 days	3.8
TCGA-G4-6302-01A	90 years, female, white, stage:iia, dead, 2047 days	3.8
TCGA-AA-3667-01A	36 years, female, stage:i, alive, 426 days	3.8
TCGA-DM-A1HB-01A	75 years, male, white, stage:iiib, alive, 4126 days	3.8
TCGA-CI-6623-01B	44 years, male, white, stage:i, alive, 1443 days	3.8
TCGA-AG-3887-01A	68 years, male, stage:iia, alive, 1124 days	3.8
TCGA-AA-3542-01A	69 years, male, stage:iiic, alive, 395 days	3.7
TCGA-DM-A1D7-01A	82 years, male, white, stage:iia, dead, 405 days	3.7
TCGA-DC-6681-01A	70 years, female, white, stage:iva, alive, 790 days	3.7
TCGA-A6-6652-01A	59 years, male, black or african american, stage:iva, alive, 751 days	3.7
TCGA-AA-3818-01A	78 years, female, stage:iia, dead, 30 days	3.7
TCGA-AA-3488-01A	58 years, male, stage:iv, dead, 153 days	3.7
TCGA-AZ-4684-01A	50 years, male, white, stage:iva, alive, 1977 days	3.7
TCGA-AD-6889-01A	male, asian, stage:iia, dead, 2532 days	3.7
TCGA-AG-3890-01A	62 years, male, stage:i, alive, 518 days	3.7
TCGA-AA-3966-01A	89 years, female, stage:iia, alive, 61 days	3.7
TCGA-A6-6782-01A	82 years, male, white, stage:iib, alive, 617 days	3.7
TCGA-AZ-4315-01A	61 years, male, white, stage:iia, alive, 1776 days	3.7
TCGA-DM-A280-01A	70 years, female, white, stage:iia, dead, 236 days	3.6
TCGA-CM-6169-01A	67 years, male, black or african american, stage:iia, alive, 396 days	3.6
TCGA-AZ-6600-01A	64 years, male, black or african american, stage:iv, dead, 368 days	3.6
TCGA-AG-A00H-01A	75 years, male, stage:iia, alive, 790 days	3.6
TCGA-CM-6676-01A	82 years, male, white, stage:i, alive, 337 days	3.6
TCGA-F4-6809-01A	52 years, female, white, stage:iva, dead, 403 days	3.6
TCGA-G5-6233-01A	74 years, male, white, dead, 556 days	3.6
TCGA-CM-6167-01A	57 years, female, black or african american, stage:iiic, alive, 456 days	3.6
TCGA-AF-2691-01A	48 years, female, white, stage:i, alive, 1309 days	3.6
TCGA-AA-3516-01A	74 years, female, stage:iii, dead, 396 days	3.6
TCGA-AA-3696-01A	75 years, female, stage:iv, dead, 153 days	3.6
TCGA-DM-A1DA-01A	71 years, female, white, stage:iiic, dead, 228 days	3.6
TCGA-NH-A8F8-01A	79 years, male, black or african american, stage:iv, dead, 511 days	3.6
TCGA-QG-A5Z2-01A	61 years, male, black or african american, stage:i, alive, 952 days	3.6
TCGA-AA-3976-01A	70 years, male, stage:iiia, alive, 791 days	3.6
TCGA-CM-6162-01A	48 years, female, white, stage:iiib, alive, 365 days	3.6
TCGA-AG-3578-01A	76 years, female, stage:iia, alive, 974 days	3.6
TCGA-D5-6929-01A	49 years, female, white, stage:iv, alive, 408 days	3.5
TCGA-D5-5540-01A	73 years, male, white, stage:iia, alive, 1706 days	3.5
TCGA-AA-A00L-01A	66 years, male, stage:iia, alive, 1157 days	3.5
TCGA-CK-6747-01A	87 years, female, white, stage:iia, alive, 2523 days	3.5
TCGA-DM-A0XD-01A	65 years, male, white, stage:iia, dead, 743 days	3.5
TCGA-AA-3489-01A	75 years, male, stage:ii, dead, 214 days	3.5
TCGA-CM-5868-01A	59 years, female, white, stage:iva, alive, 518 days	3.5
TCGA-AA-A00Q-01A	66 years, female, stage:iiib, alive, 1278 days	3.5
TCGA-D5-6539-01A	45 years, female, white, alive, 380 days	3.5
TCGA-A6-6651-01A	55 years, female, white, stage:iiib, alive, 662 days	3.5
TCGA-AF-4110-01A	77 years, male, white, stage:iva, alive, 912 days	3.5
TCGA-AG-A023-01A	62 years, female, stage:iv, dead, 1581 days	3.4
TCGA-A6-2678-01A	43 years, female, white, stage:iiib, alive, 1286 days	3.4
TCGA-D5-7000-01A	79 years, female, white, stage:i, alive, 312 days	3.4
TCGA-AA-3952-01A	68 years, male, stage:iiic, dead, 61 days	3.4
TCGA-A6-2685-01A	48 years, female, black or african american, stage:iia, alive, 1133 days	3.4
TCGA-A6-5666-01A	78 years, male, white, stage:iic, alive, 995 days	3.4
TCGA-AA-A01K-01A	74 years, female, stage:iiic, alive, 943 days	3.4
TCGA-AA-3851-01A	74 years, male, stage:iia, alive, 1006 days	3.4
TCGA-AA-3548-01A	71 years, female, stage:iiic, alive, 1034 days	3.4
TCGA-DC-4749-01A	57 years, male, white, stage:i, alive, 762 days	3.4
TCGA-G4-6310-01A	69 years, male, white, stage:iiib, alive, 1935 days	3.4
TCGA-AA-3975-01A	80 years, male, stage:i, alive, 1036 days	3.4
TCGA-G4-6299-01A	69 years, male, white, stage:iiic, alive, 2268 days	3.4
TCGA-AF-A56N-01A	47 years, female, black or african american, stage:iia, alive, 360 days	3.3
TCGA-D5-6930-01A	67 years, male, white, stage:iia, alive, 406 days	3.3
TCGA-AA-3543-01A	84 years, male, stage:i, alive, 30 days	3.3
TCGA-AA-3531-01A	75 years, female, stage:iia, alive, 1035 days	3.3
TCGA-AA-A00R-01A	64 years, female, stage:i, alive, 30 days	3.3
TCGA-AG-3883-01A	69 years, male, stage:i, alive, 31 days	3.3
TCGA-A6-2680-01A	72 years, female, black or african american, stage:ii, alive, 1068 days	3.3
TCGA-AA-3854-01A	71 years, female, stage:i, alive, 1096 days	3.3
TCGA-G4-6322-01A	65 years, male, white, stage:iiib, alive, 792 days	3.3
TCGA-AA-A010-01A	46 years, female, stage:iib, alive, 1064 days	3.3
TCGA-G4-6315-01A	66 years, male, white, stage:iv, alive, 1883 days	3.3
TCGA-AZ-5403-01A	43 years, male, white, stage:ii, dead, 1910 days	3.3
TCGA-A6-2682-01A	70 years, male, white, stage:iv, dead, 424 days	3.3
TCGA-AA-3520-01A	86 years, female, stage:ii, alive, 731 days	3.2
TCGA-AG-A026-01A	66 years, male, stage:ii, dead, 59 days	3.2
TCGA-CK-5912-01A	82 years, male, white, stage:i, dead, 1493 days	3.2
TCGA-AG-4008-01A	63 years, male, stage:iia, alive, 518 days	3.2
TCGA-DC-5337-01A	69 years, male, white, stage:i, alive, 792 days	3.2
TCGA-A6-6137-01A	55 years, male, white, stage:iiib, alive, 824 days	3.2
TCGA-EI-6510-01A	77 years, female, white, alive, 556 days	3.2
TCGA-D5-6932-01A	69 years, male, white, stage:iia, alive, 346 days	3.2
TCGA-CM-4743-01A	69 years, male, white, stage:iia, alive, 701 days	3.2
TCGA-CA-5255-01A	45 years, male, asian, stage:iia, alive, 376 days	3.2
TCGA-AZ-4313-01A	51 years, female, white, stage:i, alive, 2310 days	3.2
TCGA-AA-A03J-01A	65 years, female, stage:i, alive, 1246 days	3.2
TCGA-AA-3663-01A	42 years, male, stage:ii, alive, 212 days	3.2
TCGA-A6-6780-01A	74 years, male, white, stage:iia, alive, 612 days	3.1
TCGA-CK-4952-01A	48 years, female, white, stage:iiic, alive, 475 days	3.1
TCGA-DM-A28E-01A	72 years, female, white, stage:iia, alive, 3648 days	3.1
TCGA-AD-6899-01A	84 years, male, white, stage:iiic, dead, 176 days	3.1
TCGA-CM-4752-01A	58 years, male, black or african american, stage:iia, alive, 396 days	3.1
TCGA-AY-6197-01A	60 years, male, white, stage:iia, alive, 652 days	3.1
TCGA-CM-4744-01A	69 years, male, white, stage:i, alive, 609 days	3.1
TCGA-AA-3970-01A	65 years, male, stage:iia, alive, 1096 days	3.1
TCGA-AY-6386-01A	66 years, female, black or african american, stage:iiib, alive, 542 days	3.1
TCGA-AF-5654-01A	73 years, female, white, stage:i, dead, 512 days	3.1
TCGA-QG-A5YW-01A	55 years, female, black or african american, stage:iiic, alive, 896 days	3.1
TCGA-AA-3495-01A	79 years, male, stage:i, alive, 1127 days	3.1
TCGA-AA-3989-01A	84 years, male, stage:iv, dead, 242 days	3.1
TCGA-EI-7002-01A	58 years, male, white, stage:iv, alive, 364 days	3.1
TCGA-AG-3882-01A	66 years, female, stage:i, alive, 608 days	3
TCGA-AF-2693-01A	75 years, male, white, stage:i, alive, 1155 days	3
TCGA-CM-6679-01A	58 years, male, white, stage:iia, alive, 306 days	3
TCGA-AZ-6608-01A	55 years, female, white, stage:iiia, dead, 59 days	3
TCGA-G4-6304-01A	66 years, female, white, stage:iib, alive, 1631 days	3
TCGA-AA-3869-01A	76 years, male, stage:iv, dead, 822 days	3
TCGA-CM-6675-01A	35 years, male, black or african american, stage:ivb, alive, 397 days	3
TCGA-DM-A0X9-01A	71 years, female, white, stage:iia, alive, 3641 days	3
TCGA-CM-4748-01A	53 years, male, white, stage:iiib, alive, 792 days	3
TCGA-AG-4007-01A	87 years, male, stage:iv, alive, 31 days	3
TCGA-AA-3986-01A	73 years, male, stage:i, alive, 580 days	3
TCGA-AA-3980-01A	89 years, female, stage:i, alive, 822 days	3
TCGA-AZ-4682-01B	61 years, male, white, stage:iva, dead, 680 days	3
TCGA-CK-6748-01A	45 years, female, white, stage:iv, alive, 61 days	2.9
TCGA-AA-3846-01A	74 years, female, stage:iia, alive, 518 days	2.9
TCGA-A6-A567-01A	56 years, male, black or african american, stage:iv, dead, 1881 days	2.9
TCGA-AZ-5407-01A	51 years, female, white, stage:i, alive, 2683 days	2.9
TCGA-F5-6571-01A	62 years, female, white, stage:iia, alive, 1288 days	2.9
TCGA-AA-3819-01A	41 years, female, stage:iia, alive, 761 days	2.9
TCGA-AA-3972-01A	72 years, male, stage:iv, alive, 1551 days	2.9
TCGA-A6-5664-01A	80 years, male, black or african american, stage:iiic, alive, 672 days	2.9
TCGA-F4-6806-01A	59 years, female, white, stage:i, alive, 1260 days	2.9
TCGA-AG-3594-01A	77 years, male, stage:iia, dead, 61 days	2.9
TCGA-AG-A01J-01A	59 years, female, stage:iia, alive, 31 days	2.9
TCGA-EI-7004-01A	37 years, female, white, alive, 257 days	2.9
TCGA-CI-6624-01C	53 years, female, white, stage:i, alive, 1466 days	2.9
TCGA-AU-3779-01A	80 years, female, white, stage:iia, alive, 441 days	2.9
TCGA-NH-A6GB-01A	71 years, female, black or african american, stage:iiic, alive, 476 days	2.9
TCGA-AG-A02N-01A	67 years, male, stage:ii, alive, 1885 days	2.8
TCGA-F5-6812-01A	67 years, male, white, stage:iia, alive, 1110 days	2.8
TCGA-G4-6294-01A	76 years, male, white, stage:iv, dead, 858 days	2.8
TCGA-G4-6320-01A	73 years, male, white, stage:iii, alive, 804 days	2.8
TCGA-AA-3502-01A	73 years, male, stage:i, alive, 1065 days	2.8
TCGA-CM-5341-01A	82 years, female, white, stage:iiia, alive, 884 days	2.8
TCGA-AA-A017-01A	57 years, female, stage:iia, alive, 457 days	2.8
TCGA-NH-A6GC-01A	66 years, female, black or african american, stage:ivb, alive, 389 days	2.8
TCGA-EI-6884-01A	71 years, male, white, stage:iiia, alive, 328 days	2.8
TCGA-CL-5918-01A	90 years, female, white, stage:iia, alive, 218 days	2.8
TCGA-DC-6683-01A	43 years, male, white, stage:iiib, alive, 762 days	2.8
TCGA-A6-6140-01A	62 years, male, white, stage:iia, alive, 734 days	2.8
TCGA-AF-2692-01A	54 years, female, white, stage:iia, alive, 412 days	2.7
TCGA-AY-A71X-01A	54 years, female, black or african american, stage:i, alive, 588 days	2.7
TCGA-AA-A00O-01A	83 years, female, stage:iiic, alive, 822 days	2.7
TCGA-D5-6920-01A	77 years, female, white, stage:iia, alive, 377 days	2.7
TCGA-AA-3679-01A	59 years, male, stage:iv, alive, 457 days	2.7
TCGA-AA-3672-01A	90 years, female, stage:iii, alive, 28 days	2.7
TCGA-G4-6323-01A	50 years, male, black or african american, stage:ia, alive, 419 days	2.7
TCGA-DM-A28K-01A	75 years, male, white, stage:iia, alive, 2988 days	2.7
TCGA-AH-6549-01A	66 years, male, white, alive, 532 days	2.7
TCGA-AZ-6599-01A	72 years, male, white, stage:i, dead, 206 days	2.6
TCGA-AY-A54L-01A	74 years, female, black or african american, stage:i, alive, 525 days	2.6
TCGA-DY-A1H8-01A	77 years, female, white, stage:iiia, dead, 992 days	2.6
TCGA-AZ-6598-01A	77 years, female, white, stage:ii, dead, 1503 days	2.6
TCGA-CM-6171-01A	77 years, female, white, stage:i, alive, 427 days	2.6
TCGA-DM-A28C-01A	74 years, male, white, stage:iia, dead, 2475 days	2.6
TCGA-4N-A93T-01A	67 years, male, black or african american, stage:iiib, alive, 146 days	2.6
TCGA-A6-5656-01B	74 years, male, white, stage:i, alive, 1001 days	2.6
TCGA-D5-6533-01A	68 years, female, white, alive, 775 days	2.5
TCGA-AA-3982-01A	75 years, male, stage:iiib, alive, 822 days	2.5
TCGA-AY-A8YK-01A	44 years, male, black or african american, stage:iva, alive, 573 days	2.5
TCGA-AA-3861-01A	72 years, male, stage:iia, alive, 914 days	2.5
TCGA-AG-3881-01A	83 years, female, stage:iia, alive, 579 days	2.5
TCGA-AG-3600-01A	62 years, male, stage:iiic, alive, 184 days	2.5
TCGA-AA-3930-01A	66 years, male, stage:iv, dead, 61 days	2.5
TCGA-WS-AB45-01A	female, black or african american, stage:iia, alive, 2130 days	2.5
TCGA-AA-A01Q-01A	48 years, female, stage:ii, alive, 31 days	2.5
TCGA-AA-A02E-01A	82 years, female, stage:iv, dead, 90 days	2.5
TCGA-AA-3831-01A	66 years, male, stage:iia, alive, 547 days	2.5
TCGA-AG-3598-01A	69 years, male, stage:iia, alive, 1522 days	2.5
TCGA-T9-A92H-01A	82 years, male, black or african american, stage:iia, alive, 362 days	2.5
TCGA-AG-3581-01A	63 years, male, stage:i, alive, 215 days	2.5
TCGA-AG-3896-01A	85 years, female, stage:i, alive, 31 days	2.5
TCGA-AG-3893-01A	74 years, male, stage:iiib, alive, 1065 days	2.4
TCGA-G4-6309-01A	40 years, female, black or african american, stage:iiib, alive, 2600 days	2.4
TCGA-AG-3593-01A	72 years, female, stage:iia, alive, 1035 days	2.4
TCGA-AA-3955-01A	38 years, male, stage:iiib, alive, 638 days	2.4
TCGA-NH-A50V-01A	69 years, male, black or african american, stage:iiib, alive, 588 days	2.4
TCGA-SS-A7HO-01A	44 years, female, black or african american, stage:iib, alive, 1829 days	2.4
TCGA-AA-A02Y-01A	73 years, male, stage:i, alive, 1216 days	2.4
TCGA-AA-3530-01A	80 years, male, stage:i, alive, 580 days	2.3
TCGA-CA-6715-01A	63 years, male, asian, stage:iiib, alive, 383 days	2.3
TCGA-AG-3611-01A	72 years, male, stage:iia, alive, 424 days	2.3
TCGA-AA-3519-01A	63 years, male, stage:iii, alive, 276 days	2.3
TCGA-DY-A1DF-01A	73 years, female, white, stage:iiic, dead, 734 days	2.3
TCGA-AG-A020-01A	57 years, female, stage:iii, alive, 31 days	2.3
TCGA-AA-3939-01A	83 years, male, stage:iia, alive, 395 days	2.3
TCGA-AG-3725-01A	90 years, female, stage:iii, alive, 638 days	2.3
TCGA-D5-5537-01A	83 years, male, white, dead, 1381 days	2.3
TCGA-AA-A00K-01A	79 years, male, stage:iia, alive, 549 days	2.2
TCGA-D5-6535-01A	80 years, female, white, stage:iiib, alive, 460 days	2.2
TCGA-DY-A1DC-01A	72 years, female, white, stage:iia, dead, 1258 days	2.2
TCGA-DY-A1DG-01A	75 years, male, white, stage:iva, dead, 1566 days	2.2
TCGA-EI-6506-01A	78 years, female, white, stage:iia, alive, 625 days	2.2
TCGA-AA-3688-01A	80 years, male, stage:iv, alive, 578 days	2.2
TCGA-AG-3583-01A	66 years, male, stage:iv, dead, 610 days	2.2
TCGA-AA-3971-01A	58 years, male, stage:iii, alive, 489 days	2.2
TCGA-CM-4747-01A	47 years, male, white, stage:iva, alive, 761 days	2.2
TCGA-A6-2683-01A	57 years, female, white, stage:iv, dead, 504 days	2.2
TCGA-D5-5538-01A	60 years, female, white, stage:iiib, dead, 1661 days	2.1
TCGA-AA-3511-01A	64 years, male, stage:ii, alive, 212 days	2.1
TCGA-AG-A00C-01A	49 years, female, stage:iiib, alive, 183 days	2.1
TCGA-CL-4957-01A	79 years, female, dead, 425 days	2.1
TCGA-AF-6672-01A	43 years, male, white, stage:iv, alive, 748 days	2.1
TCGA-CM-6163-01A	74 years, male, white, stage:i, alive, 90 days	2.1
TCGA-A6-2686-01A	81 years, female, white, stage:iia, dead, 1126 days	2
TCGA-F4-6704-01A	60 years, male, american indian or alaska native, stage:iiic, alive, 47 days	2
TCGA-CM-6172-01A	70 years, female, white, stage:iiib, alive, 335 days	2
TCGA-AA-A02K-01A	50 years, male, stage:iv, dead, 426 days	2
TCGA-A6-2679-01A	73 years, female, white, stage:iib, alive, 1366 days	2
TCGA-AA-3510-01A	70 years, male, stage:ii, alive, 1946 days	1.9
TCGA-CA-5256-01A	54 years, female, asian, stage:iia, alive, 379 days	1.9
TCGA-AA-A00J-01A	80 years, male, stage:iiib, alive, 549 days	1.8
TCGA-AA-A01F-01A	72 years, male, stage:iiib, alive, 974 days	1.8
TCGA-BM-6198-01A	73 years, male, white, stage:iiib, alive, 646 days	1.8
TCGA-AA-A00W-01A	80 years, male, stage:i, alive, 456 days	1.8
TCGA-AH-6544-01A	60 years, male, white, alive, 1173 days	1.8
TCGA-G4-6586-01A	74 years, female, white, stage:iia, alive, 1089 days	1.8
TCGA-G4-6306-01A	71 years, male, white, alive, 1359 days	1.8
TCGA-AZ-4308-01A	47 years, female, white, stage:iiib, alive, 3324 days	1.7
TCGA-AA-3949-01A	87 years, female, stage:iiib, alive, 791 days	1.7
TCGA-AY-5543-01A	65 years, female, black or african american, stage:iva, alive, 1004 days	1.7
TCGA-AG-3574-01A	89 years, female, stage:ii, dead, 1096 days	1.6
TCGA-AA-A024-01A	81 years, male, stage:ii, dead, 1188 days	1.5
TCGA-AG-A032-01A	68 years, male, stage:iiib, alive, 1157 days	1.5
TCGA-AZ-4323-01A	37 years, male, white, stage:iv, dead, 43 days	1.5
TCGA-QG-A5YX-01A	61 years, female, black or african american, stage:iia, alive, 1003 days	1.5
TCGA-AG-3575-01A	51 years, male, stage:ii, alive, 365 days	1.5
TCGA-AY-4071-01A	63 years, female, white, stage:i, dead, 29 days	1.5
TCGA-AA-A03F-01A	90 years, female, stage:iii, dead, 549 days	1.4
TCGA-A6-A565-01A	34 years, female, black or african american, stage:iiic, dead, 494 days	1.4
TCGA-AA-3862-01A	82 years, male, stage:iia, alive, 914 days	1.4
TCGA-AH-6547-01A	79 years, female, white, dead, 76 days	1.4
TCGA-AA-3844-01A	78 years, female, stage:iiic, alive, 454 days	1.3
TCGA-DM-A288-01A	68 years, male, white, stage:iiic, dead, 427 days	1.3
TCGA-AY-6196-01A	47 years, male, white, stage:iiic, alive, 6 days	1.3
TCGA-AA-3956-01A	65 years, male, stage:iia, alive, 1035 days	1.3
TCGA-CM-4746-01A	61 years, male, black or african american, stage:i, alive, 1126 days	1.2
TCGA-4T-AA8H-01A	42 years, female, black or african american, stage:iia, alive, 385 days	1.2
TCGA-AA-A01T-01A	63 years, female, stage:iii, alive, 1005 days	1.1
TCGA-G5-6235-01A	72 years, male, white, stage:iiib, alive, 1696 days	1.1
TCGA-DC-6155-01A	31 years, female, white, stage:iiia, alive, 425 days	1.1
TCGA-G5-6641-01A	67 years, male, white, stage:iiia, alive, 804 days	1
TCGA-AG-3591-01A	66 years, female, stage:iia, alive, 1035 days	1
TCGA-CA-5796-01A	53 years, female, asian, stage:iia, alive, 377 days	1
TCGA-G4-6321-01A	60 years, female, white, stage:iii, alive, 672 days	1
TCGA-AF-3400-01A	54 years, male, white, stage:iia, alive, 1049 days	1
TCGA-AA-3561-01A	72 years, male, stage:iia, alive, 424 days	0.9

## Sheet: Breast-Normal
GTEx sample id	Sample description	nTPM*	*nTPM：Normal tissue Transcripts Per Kilobase per Million mapped reads
GTEX-12ZZX-1126-SM-5EGKB	40-49 years, female	20.7
GTEX-1GN1U-0526-SM-9KNTT	50-59 years, female	15.7
GTEX-13FTY-2226-SM-5J1ND	40-49 years, female	15.3
GTEX-13PL6-2926-SM-5L3I2	40-49 years, female	15
GTEX-U3ZH-1426-SM-4DXSR	30-39 years, male	14
GTEX-1B932-0826-SM-73KXG	40-49 years, female	13.9
GTEX-1H1CY-2226-SM-9WG7E	60-69 years, female	13.9
GTEX-13CF2-2026-SM-5K7VI	60-69 years, male	13.7
GTEX-1GPI6-0626-SM-7RHHJ	60-69 years, male	13.6
GTEX-YFC4-1426-SM-5IFJG	40-49 years, female	13.2
GTEX-15ER7-1626-SM-6PAMZ	20-29 years, female	12.8
GTEX-WYVS-1726-SM-3NMAY	40-49 years, female	12.7
GTEX-1POEN-0926-SM-DTX88	30-39 years, female	12.5
GTEX-147F4-2826-SM-5NQBN	50-59 years, male	12.2
GTEX-T2IS-1526-SM-32QPR	20-29 years, female	12.2
GTEX-11PRG-0826-SM-5EQ6A	50-59 years, male	12
GTEX-15FZZ-0726-SM-7KUFZ	30-39 years, female	11.8
GTEX-UPK5-2326-SM-3P5Z8	40-49 years, male	11.8
GTEX-1GMR3-2626-SM-7RHHG	40-49 years, male	11.6
GTEX-Y3IK-2326-SM-4WWDT	50-59 years, female	11.5
GTEX-13NZ9-1026-SM-5MR5K	50-59 years, male	11.4
GTEX-TML8-1226-SM-32QON	40-49 years, female	11.3
GTEX-RU72-0626-SM-46MUI	50-59 years, female	11.2
GTEX-11WQC-1726-SM-5GU4W	60-69 years, male	11.1
GTEX-QDT8-0626-SM-48TYW	30-39 years, female	11.1
GTEX-1CB4G-2326-SM-79OOI	60-69 years, male	11
GTEX-1LNCM-0226-SM-DIPF4	50-59 years, female	11
GTEX-1RAZS-1226-SM-E8VMT	50-59 years, male	11
GTEX-1RQEC-2026-SM-DTXDM	60-69 years, male	10.9
GTEX-ZAK1-1326-SM-EVYAS	50-59 years, female	10.9
GTEX-X15G-1626-SM-3NMB3	50-59 years, female	10.8
GTEX-1GF9X-1026-SM-ACKX2	40-49 years, female	10.8
GTEX-1IDJE-0826-SM-CKZNZ	50-59 years, female	10.8
GTEX-ZC5H-2626-SM-5J2MG	40-49 years, female	10.7
GTEX-Q2AG-0326-SM-48U1O	40-49 years, female	10.6
GTEX-T5JC-2126-SM-32PMO	20-29 years, male	10.6
GTEX-ZF2S-2026-SM-5E461	50-59 years, female	10.6
GTEX-1I1HK-2426-SM-ADEHX	60-69 years, male	10.4
GTEX-1LVAM-0926-SM-E9TJ2	50-59 years, female	10.4
GTEX-W5X1-2326-SM-3GIL6	40-49 years, female	10.3
GTEX-131YS-0626-SM-5EGKL	60-69 years, female	10.2
GTEX-1HSGN-1526-SM-A9SMO	40-49 years, female	10.2
GTEX-1MA7W-1026-SM-DKPQK	20-29 years, female	10.2
GTEX-15UF6-0126-SM-6PAMB	70-79 years, female	10.1
GTEX-1KAFJ-0226-SM-DIPEL	50-59 years, male	10.1
GTEX-1GZ2Q-2626-SM-7MXV9	40-49 years, male	9.9
GTEX-VJWN-0726-SM-3GIJ8	50-59 years, female	9.8
GTEX-X4EP-2926-SM-3P5YQ	60-69 years, female	9.8
GTEX-1BAJH-0826-SM-7EWEF	70-79 years, male	9.7
GTEX-R53T-1526-SM-48FEK	50-59 years, female	9.7
GTEX-VUSG-2226-SM-4KKZO	50-59 years, male	9.7
GTEX-11GSP-0926-SM-9WYSG	60-69 years, female	9.7
GTEX-Y5V5-2126-SM-4WWFO	60-69 years, female	9.6
GTEX-1F6I4-2526-SM-7SB8F	60-69 years, male	9.6
GTEX-UJHI-1426-SM-3DB9C	50-59 years, female	9.5
GTEX-WYBS-0926-SM-3NM94	60-69 years, female	9.5
GTEX-1K2DA-1726-SM-CGQGS	50-59 years, male	9.5
GTEX-11GS4-2126-SM-5A5KR	60-69 years, male	9.4
GTEX-17HG3-0126-SM-7IGNH	30-39 years, female	9.4
GTEX-T2YK-2226-SM-32QPT	50-59 years, male	9.4
GTEX-13NZB-2126-SM-5MR4Y	30-39 years, male	9.3
GTEX-13OW5-2226-SM-5L3HC	60-69 years, male	9.2
GTEX-R3RS-0626-SM-48FE1	40-49 years, female	9.2
GTEX-ZEX8-2226-SM-57WC6	50-59 years, male	9.2
GTEX-1HBPN-2326-SM-9WPPU	50-59 years, male	9.2
GTEX-1GMR8-0726-SM-9KNVI	50-59 years, female	9.1
GTEX-131XW-0726-SM-5EGK3	50-59 years, female	9
GTEX-13SLX-2326-SM-5ZZWE	50-59 years, female	9
GTEX-1CB4E-0226-SM-79OLW	60-69 years, male	9
GTEX-1JMPZ-1626-SM-COH31	30-39 years, male	9
GTEX-1LVAN-1326-SM-CNPQE	50-59 years, female	9
GTEX-1269C-2426-SM-5FQSN	60-69 years, female	8.8
GTEX-U3ZN-1926-SM-4DXSG	30-39 years, female	8.8
GTEX-XMD1-0826-SM-4AT52	60-69 years, male	8.8
GTEX-XOT4-0726-SM-4GIAW	60-69 years, female	8.7
GTEX-ZY6K-1626-SM-5GZWV	50-59 years, male	8.7
GTEX-1JJEA-2726-SM-ARL8V	60-69 years, male	8.7
GTEX-1JK1U-1826-SM-ARL8W	60-69 years, male	8.7
GTEX-1314G-1226-SM-5BC6D	30-39 years, male	8.6
GTEX-14ABY-2126-SM-5QGQZ	50-59 years, male	8.6
GTEX-1HSKV-2026-SM-CMKGX	60-69 years, male	8.6
GTEX-1IY9M-2726-SM-CMKG5	60-69 years, male	8.6
GTEX-11EMC-2026-SM-5A5JV	60-69 years, female	8.5
GTEX-13SLW-2526-SM-62LDQ	70-79 years, male	8.5
GTEX-17HHE-1426-SM-7EPH4	50-59 years, male	8.5
GTEX-1I6K7-1026-SM-A9SLK	40-49 years, male	8.5
GTEX-1MCC2-2126-SM-EWRON	30-39 years, female	8.5
GTEX-Y111-2026-SM-4SOJA	50-59 years, male	8.4
GTEX-1H1E6-0926-SM-9YFLT	30-39 years, male	8.4
GTEX-1HCVE-2626-SM-ADEJ8	50-59 years, male	8.4
GTEX-1K9T9-1426-SM-DIPFQ	50-59 years, female	8.4
GTEX-1MJK2-2226-SM-EVYCR	50-59 years, male	8.4
GTEX-11P81-1926-SM-5BC53	30-39 years, female	8.3
GTEX-1GMRU-0826-SM-9WYT7	50-59 years, male	8.3
GTEX-1N5O9-1126-SM-DTXEQ	60-69 years, male	8.3
GTEX-1GN2E-2226-SM-9WG6J	60-69 years, male	8.2
GTEX-11EI6-0626-SM-5985T	60-69 years, male	8.1
GTEX-133LE-1726-SM-5K7VQ	20-29 years, female	8.1
GTEX-14BMU-1626-SM-5TDE7	20-29 years, female	8.1
GTEX-1A8G7-2426-SM-731AK	60-69 years, male	8.1
GTEX-1MCYP-0126-SM-E6CIS	20-29 years, female	8.1
GTEX-13D11-1026-SM-5IJFB	50-59 years, female	8
GTEX-1B8SG-1226-SM-7IGPF	50-59 years, male	8
GTEX-1E2YA-2726-SM-7IGPW	50-59 years, male	8
GTEX-ZXES-0826-SM-5E43C	30-39 years, female	8
GTEX-1N2EE-2126-SM-E8VNN	60-69 years, male	8
GTEX-1B8L1-2426-SM-9WYTE	60-69 years, male	7.9
GTEX-1M5QR-2526-SM-E9U5P	40-49 years, male	7.9
GTEX-1QP29-1726-SM-E8VMQ	50-59 years, male	7.9
GTEX-1192X-2326-SM-5987X	50-59 years, male	7.8
GTEX-14AS3-1626-SM-5S2OY	40-49 years, female	7.8
GTEX-16NGA-0826-SM-718AF	40-49 years, female	7.8
GTEX-1P4AB-1826-SM-E76PU	50-59 years, male	7.8
GTEX-1EU9M-2826-SM-7EWFH	60-69 years, male	7.7
GTEX-ZVE2-1226-SM-5NQ8R	50-59 years, male	7.7
GTEX-ZVT2-1826-SM-5NQ8W	50-59 years, female	7.7
GTEX-1HKZK-1826-SM-ADEJ2	40-49 years, male	7.7
GTEX-1HUB1-1626-SM-CM2SL	60-69 years, male	7.7
GTEX-1RAZQ-1226-SM-EWRNL	30-39 years, male	7.7
GTEX-1GN1W-1926-SM-7P8TH	50-59 years, female	7.6
GTEX-1J8EW-2626-SM-CL53E	60-69 years, female	7.6
GTEX-117XS-1926-SM-5GICO	60-69 years, male	7.5
GTEX-14PKU-0426-SM-6EU1P	40-49 years, female	7.5
GTEX-1B933-2526-SM-7IGO5	50-59 years, female	7.5
GTEX-S341-1526-SM-4AD6K	40-49 years, female	7.5
GTEX-ZF3C-2326-SM-5S2NC	50-59 years, female	7.5
GTEX-11DXW-0626-SM-5N9ER	40-49 years, male	7.4
GTEX-13QIC-2326-SM-5LU5N	60-69 years, female	7.4
GTEX-T6MN-0726-SM-32PML	50-59 years, male	7.4
GTEX-Y5LM-1726-SM-4VDSX	40-49 years, female	7.4
GTEX-ZVTK-0326-SM-51MRR	20-29 years, male	7.4
GTEX-ZZPU-0626-SM-5E43T	50-59 years, female	7.4
GTEX-15ETS-0626-SM-7KUMX	40-49 years, female	7.3
GTEX-1IKOH-2326-SM-CM2TW	60-69 years, female	7.3
GTEX-1LGRB-1826-SM-CNPQL	50-59 years, female	7.3
GTEX-1C64O-0726-SM-7DUFU	60-69 years, male	7.2
GTEX-WXYG-2226-SM-4E3IM	50-59 years, female	7.2
GTEX-ZVZQ-0826-SM-51MRF	60-69 years, female	7.2
GTEX-ZGAY-1726-SM-DO91P	40-49 years, female	7.2
GTEX-139T8-0826-SM-5L3DE	60-69 years, male	7.1
GTEX-13PVR-2226-SM-7DHKP	60-69 years, female	7.1
GTEX-18A7A-0726-SM-7LTAI	50-59 years, female	7.1
GTEX-ZU9S-1926-SM-5NQBP	30-39 years, male	7.1
GTEX-1JJE9-2326-SM-ARL8Q	70-79 years, male	7.1
GTEX-1JMOU-2026-SM-CMKGU	60-69 years, female	7.1
GTEX-14A5I-0726-SM-5TDEB	50-59 years, female	6.9
GTEX-RWS6-1926-SM-47JXY	60-69 years, female	6.9
GTEX-1GF9U-1726-SM-7MGY5	40-49 years, female	6.9
GTEX-1HCUA-0726-SM-ACKVU	50-59 years, female	6.9
GTEX-1QCLY-1626-SM-DTXDW	30-39 years, male	6.9
GTEX-17EUY-1926-SM-7DUF6	20-29 years, male	6.8
GTEX-XYKS-1326-SM-4BRUN	60-69 years, female	6.8
GTEX-1KXAM-1026-SM-CY8IA	60-69 years, male	6.8
GTEX-11P7K-0726-SM-5EGKX	30-39 years, male	6.7
GTEX-145LT-0726-SM-5S2VM	40-49 years, male	6.7
GTEX-1B8KE-1226-SM-73KWK	50-59 years, male	6.7
GTEX-XMD2-0926-SM-4WWEF	60-69 years, female	6.7
GTEX-11EQ9-1826-SM-5Q5AJ	30-39 years, male	6.6
GTEX-1I1GT-1126-SM-ARL7J	60-69 years, female	6.6
GTEX-1IKJJ-2326-SM-COH3U	60-69 years, male	6.6
GTEX-11I78-2226-SM-5PNYA	50-59 years, female	6.5
GTEX-13FHO-0826-SM-5L3E8	60-69 years, male	6.5
GTEX-14LLW-0626-SM-62LFC	70-79 years, female	6.5
GTEX-18QFQ-0826-SM-718AX	30-39 years, male	6.5
GTEX-TMMY-0726-SM-33HBE	40-49 years, female	6.5
GTEX-WYJK-1326-SM-3NB2T	50-59 years, male	6.5
GTEX-1F75I-2026-SM-7SB7N	40-49 years, male	6.5
GTEX-1GZHY-0726-SM-9WG6B	50-59 years, female	6.5
GTEX-1NV8Z-2826-SM-E8VME	60-69 years, male	6.5
GTEX-U412-1826-SM-4DXTJ	60-69 years, male	6.4
GTEX-169BO-1126-SM-7MGWN	50-59 years, male	6.4
GTEX-1B8KZ-1526-SM-7DUG7	50-59 years, male	6.3
GTEX-1B97I-0426-SM-79OL7	40-49 years, male	6.3
GTEX-ZF29-1926-SM-5S2P1	60-69 years, female	6.3
GTEX-1EN7A-1426-SM-7PBY4	40-49 years, male	6.3
GTEX-11EM3-1326-SM-5N9C6	20-29 years, female	6.2
GTEX-14PHY-1926-SM-5YY95	60-69 years, female	6.2
GTEX-15RJE-2626-SM-7KFT1	40-49 years, male	6.2
GTEX-17JCI-0726-SM-7EPH1	60-69 years, female	6.2
GTEX-18A6Q-0926-SM-7LG4N	60-69 years, male	6.2
GTEX-RU1J-0626-SM-4WAWY	20-29 years, female	6.2
GTEX-XUW1-2326-SM-4BOO5	50-59 years, female	6.2
GTEX-Y8LW-1626-SM-5IFHX	50-59 years, female	6.2
GTEX-1KANA-2026-SM-DIPFB	20-29 years, male	6.2
GTEX-1117F-2826-SM-5GZXL	60-69 years, female	6.1
GTEX-1399U-1826-SM-5PNZ1	50-59 years, female	6.1
GTEX-146FH-0826-SM-5SI8T	50-59 years, female	6.1
GTEX-ZTTD-1026-SM-51MRD	50-59 years, male	6.1
GTEX-1R9JW-0326-SM-EAZ45	30-39 years, female	6.1
GTEX-1LSNM-1326-SM-E9TJ1	50-59 years, male	6
GTEX-1R9PN-0326-SM-DTX85	40-49 years, female	6
GTEX-11NV4-2026-SM-5N9DG	60-69 years, male	5.9
GTEX-17KNJ-2026-SM-7LG53	50-59 years, male	5.9
GTEX-1CB4J-1826-SM-7EWF9	60-69 years, male	5.9
GTEX-QEL4-2126-SM-447AE	50-59 years, male	5.9
GTEX-SE5C-2126-SM-4BRUJ	40-49 years, female	5.9
GTEX-1IKOE-1326-SM-CE6T6	30-39 years, female	5.9
GTEX-1QEPI-0926-SM-DTXF3	60-69 years, female	5.9
GTEX-13S86-1226-SM-5S2OA	40-49 years, male	5.8
GTEX-WOFL-0826-SM-3MJG1	60-69 years, male	5.8
GTEX-XUZC-1626-SM-4BRVP	30-39 years, female	5.8
GTEX-1GZ4I-2826-SM-9MQK5	50-59 years, male	5.8
GTEX-1I4MK-1626-SM-CM2TJ	50-59 years, female	5.8
GTEX-13N11-1726-SM-5J1OJ	50-59 years, female	5.7
GTEX-13W3W-1226-SM-5LU4H	60-69 years, female	5.7
GTEX-17EVP-0226-SM-79OND	40-49 years, male	5.7
GTEX-T6MO-0326-SM-32QOK	40-49 years, female	5.7
GTEX-WRHU-0326-SM-3MJFY	50-59 years, female	5.7
GTEX-ZV7C-1826-SM-5NQ83	50-59 years, male	5.7
GTEX-1J8Q2-2726-SM-A9G2X	60-69 years, male	5.7
GTEX-1J8QM-2026-SM-ARZMW	60-69 years, female	5.7
GTEX-1JMQK-2626-SM-COH2W	60-69 years, male	5.7
GTEX-1B97J-0426-SM-79OLQ	50-59 years, female	5.6
GTEX-QVJO-1826-SM-447C9	60-69 years, female	5.6
GTEX-1C6VS-0726-SM-7EPHF	60-69 years, male	5.5
GTEX-1CAMS-1426-SM-7IGPM	40-49 years, female	5.5
GTEX-S33H-0326-SM-4AD6N	30-39 years, male	5.5
GTEX-1R7EU-1226-SM-E8VMR	60-69 years, male	5.5
GTEX-11NSD-0926-SM-5N9DR	20-29 years, male	5.4
GTEX-15EOM-5019-SM-793DK	20-29 years, female	5.4
GTEX-1I19N-2826-SM-CL55D	70-79 years, male	5.4
GTEX-1QP28-1226-SM-E9J2M	50-59 years, female	5.4
GTEX-14H4A-2526-SM-5YYAY	40-49 years, female	5.3
GTEX-XBED-1626-SM-47JYN	60-69 years, male	5.3
GTEX-ZPIC-1126-SM-5BC7F	40-49 years, female	5.3
GTEX-1GZ4H-0326-SM-7P8QX	50-59 years, female	5.3
GTEX-1HT8W-2226-SM-CGQEC	30-39 years, male	5.3
GTEX-1R9PM-1826-SM-EVYBH	20-29 years, male	5.3
GTEX-13VXU-2826-SM-664MA	50-59 years, male	5.2
GTEX-144GL-2026-SM-5LU3O	50-59 years, male	5.2
GTEX-1A3MV-1626-SM-731C1	30-39 years, male	5.2
GTEX-1AX8Z-0926-SM-731AW	60-69 years, male	5.2
GTEX-ZUA1-1526-SM-59HLS	40-49 years, male	5.2
GTEX-1C475-1226-SM-7SB72	40-49 years, female	5.2
GTEX-1IDJU-1826-SM-CMKHV	60-69 years, female	5.2
GTEX-1JN6P-2426-SM-ARL99	60-69 years, male	5.2
GTEX-145MF-2226-SM-7EPIR	50-59 years, male	5.1
GTEX-Y8E4-1626-SM-5S2MW	40-49 years, male	5.1
GTEX-1R46S-2526-SM-E8VN2	60-69 years, female	5.1
GTEX-QEG5-0726-SM-D4P1T	20-29 years, male	5.1
GTEX-ZLV1-1426-SM-DO92Z	60-69 years, female	5.1
GTEX-1IE54-0626-SM-ARL8D	40-49 years, female	5
GTEX-1JMPY-0526-SM-CL54O	30-39 years, male	5
GTEX-1122O-1226-SM-5H113	60-69 years, female	4.9
GTEX-11TT1-2126-SM-5GU5Y	20-29 years, male	4.9
GTEX-1313W-0826-SM-5EQ4T	50-59 years, female	4.9
GTEX-15SHW-1326-SM-6PAL8	60-69 years, male	4.9
GTEX-17HHY-0926-SM-793C1	50-59 years, male	4.9
GTEX-1HCU9-0326-SM-9WYSC	20-29 years, male	4.9
GTEX-1HR98-0426-SM-COH36	60-69 years, male	4.9
GTEX-WFG8-2026-SM-EXOHO	20-29 years, male	4.9
GTEX-14E7W-0826-SM-62LEJ	70-79 years, male	4.8
GTEX-17F97-2526-SM-7EWDV	50-59 years, male	4.8
GTEX-XQ8I-2426-SM-4WAXY	50-59 years, male	4.8
GTEX-1EWIQ-1726-SM-7SB7T	70-79 years, female	4.7
GTEX-1F5PL-1026-SM-7RHI1	40-49 years, female	4.7
GTEX-1HBPM-0126-SM-ARL9E	60-69 years, female	4.7
GTEX-1KD4Q-2326-SM-D4P3M	40-49 years, male	4.7
GTEX-145MN-1926-SM-5SIAI	30-39 years, male	4.6
GTEX-17GQL-0326-SM-7LG5U	60-69 years, male	4.6
GTEX-18A7B-2626-SM-7LG55	70-79 years, male	4.6
GTEX-WI4N-1426-SM-3LK7H	40-49 years, female	4.6
GTEX-S32W-2026-SM-4AD6E	50-59 years, female	4.5
GTEX-ZTX8-1226-SM-4YCE9	20-29 years, male	4.5
GTEX-1F75A-1826-SM-7SB8G	50-59 years, male	4.5
GTEX-1QPFJ-2026-SM-EVYBE	30-39 years, female	4.5
GTEX-S4P3-1326-SM-4AD6V	50-59 years, female	4.4
GTEX-WY7C-2726-SM-3NB3P	50-59 years, male	4.4
GTEX-1H1ZS-0126-SM-9YFKQ	70-79 years, male	4.4
GTEX-1HC8U-0826-SM-ADEIL	40-49 years, female	4.4
GTEX-1ICLZ-0426-SM-B2LW2	60-69 years, male	4.4
GTEX-1MA7X-1626-SM-E9U5B	60-69 years, male	4.4
GTEX-1PPGY-1526-SM-EVYBK	60-69 years, male	4.4
GTEX-ZDTT-2126-SM-DKPOM	60-69 years, male	4.4
GTEX-111YS-1926-SM-5GICC	60-69 years, male	4.3
GTEX-11WQK-2426-SM-5GU5C	50-59 years, male	4.3
GTEX-17MFQ-0926-SM-7LG4S	20-29 years, male	4.3
GTEX-TKQ2-1826-SM-33HB2	50-59 years, male	4.3
GTEX-XQ3S-1326-SM-4BOPQ	20-29 years, male	4.3
GTEX-ZZ64-1226-SM-5E43R	20-29 years, male	4.3
GTEX-1IDJH-2226-SM-E6CJV	70-79 years, male	4.3
GTEX-1LBAC-0926-SM-CXKY9	20-29 years, male	4.3
GTEX-1OKEX-0826-SM-E9J2B	60-69 years, male	4.3
GTEX-1QW4Y-1026-SM-DTXE2	30-39 years, male	4.3
GTEX-14PN4-0626-SM-62LFP	50-59 years, male	4.2
GTEX-S4UY-0726-SM-4AD6X	40-49 years, female	4.2
GTEX-YFCO-1826-SM-4W1YH	40-49 years, male	4.2
GTEX-13113-5013-SM-7SB7G	60-69 years, female	4.2
GTEX-1HSMO-0826-SM-ADEIV	60-69 years, male	4.2
GTEX-1LSNL-2826-SM-E9U5L	50-59 years, male	4.2
GTEX-1PDJ9-1126-SM-EXUSW	20-29 years, male	4.2
GTEX-1QCLZ-2326-SM-DTXDO	60-69 years, female	4.2
GTEX-11DXZ-1926-SM-5GZZL	50-59 years, male	4.1
GTEX-13O3P-0826-SM-5L3DH	50-59 years, male	4.1
GTEX-14B4R-1226-SM-5TDDT	30-39 years, male	4.1
GTEX-T5JW-2026-SM-4DM63	20-29 years, female	4.1
GTEX-Y9LG-1426-SM-5IFJZ	30-39 years, male	4.1
GTEX-YB5E-1726-SM-5IFJ3	40-49 years, male	4.1
GTEX-YJ8O-2226-SM-5IFHW	40-49 years, female	4.1
GTEX-1JKYN-0726-SM-ARZMY	30-39 years, male	4.1
GTEX-1KD5A-1926-SM-DKPQA	50-59 years, male	4.1
GTEX-1S82U-1126-SM-E9U6I	30-39 years, female	4.1
GTEX-11LCK-2426-SM-5HL5F	30-39 years, male	4
GTEX-11OF3-1926-SM-59889	60-69 years, male	4
GTEX-132NY-0826-SM-5K7Y7	60-69 years, male	4
GTEX-17F98-0526-SM-79OK5	40-49 years, female	4
GTEX-17HGU-1326-SM-79OKB	50-59 years, male	4
GTEX-XGQ4-0926-SM-4AT4U	50-59 years, male	4
GTEX-1GPI7-0926-SM-7PC3J	20-29 years, male	4
GTEX-13W46-0826-SM-5LU3H	50-59 years, male	3.9
GTEX-145ME-1526-SM-5Q5F2	40-49 years, female	3.9
GTEX-16BQI-1026-SM-7KUEA	30-39 years, female	3.9
GTEX-X261-0626-SM-3NMD9	50-59 years, male	3.9
GTEX-YB5K-1626-SM-5IFIN	40-49 years, female	3.9
GTEX-18A66-1726-SM-7LG5N	60-69 years, male	3.9
GTEX-1C6WA-2426-SM-7SB86	60-69 years, male	3.9
GTEX-1F75B-0626-SM-7SB8A	50-59 years, male	3.9
GTEX-1GMR2-1926-SM-9MQLZ	50-59 years, male	3.9
GTEX-1H11D-1526-SM-9MQJY	40-49 years, male	3.9
GTEX-1H1DG-0526-SM-9YFLN	70-79 years, male	3.9
GTEX-1H3VY-0926-SM-ACKXE	50-59 years, male	3.9
GTEX-1J8Q3-1326-SM-CMKI1	60-69 years, male	3.9
GTEX-1LC47-1226-SM-D4P44	60-69 years, male	3.9
GTEX-1NUQO-2226-SM-E9U68	20-29 years, female	3.9
GTEX-11ONC-2126-SM-5HL6E	60-69 years, male	3.8
GTEX-139T6-1626-SM-5PNYZ	50-59 years, male	3.8
GTEX-139TU-0626-SM-5KM3X	60-69 years, male	3.8
GTEX-145MO-0826-SM-5NQBL	60-69 years, male	3.8
GTEX-183FY-1126-SM-7DHLJ	20-29 years, male	3.8
GTEX-1EKGG-2626-SM-7IGPY	60-69 years, male	3.8
GTEX-YEC3-1026-SM-5IFI5	50-59 years, male	3.8
GTEX-ZAJG-0626-SM-5HL8X	50-59 years, female	3.8
GTEX-ZV6S-1826-SM-5NQ8D	40-49 years, female	3.8
GTEX-1HR9M-2426-SM-ACKXI	60-69 years, male	3.8
GTEX-1JKYR-0926-SM-CMKGJ	20-29 years, male	3.8
GTEX-132Q8-1426-SM-5EGK7	60-69 years, male	3.7
GTEX-13NZ8-0126-SM-5IJCT	60-69 years, female	3.7
GTEX-17F96-2426-SM-7IGLN	70-79 years, male	3.7
GTEX-PSDG-1626-SM-48TCQ	50-59 years, male	3.7
GTEX-ZAB4-2526-SM-5HL8M	40-49 years, male	3.7
GTEX-ZWKS-2826-SM-5NQ74	30-39 years, male	3.7
GTEX-1PPH7-0826-SM-E8VNX	40-49 years, male	3.7
GTEX-1211K-1926-SM-5EQLB	60-69 years, female	3.6
GTEX-13CF3-2126-SM-5IFJP	60-69 years, female	3.6
GTEX-13OW8-0226-SM-5K7UP	60-69 years, male	3.6
GTEX-ZVT4-1026-SM-57WC4	50-59 years, female	3.6
GTEX-ZYFC-0826-SM-5E44K	50-59 years, male	3.6
GTEX-1H23P-0726-SM-9WG7K	60-69 years, male	3.6
GTEX-1H4P4-2226-SM-9MQKQ	50-59 years, male	3.6
GTEX-1HFI7-0126-SM-CGQFQ	50-59 years, female	3.6
GTEX-ZT9W-2026-SM-51MRA	50-59 years, male	3.5
GTEX-ZYT6-0126-SM-5E45J	30-39 years, male	3.5
GTEX-1JN1M-3026-SM-CMKGK	60-69 years, female	3.5
GTEX-11DXY-2326-SM-5GICW	60-69 years, male	3.4
GTEX-1A3MX-2726-SM-718B6	60-69 years, male	3.4
GTEX-V955-2026-SM-3GAFA	60-69 years, male	3.4
GTEX-1IDFM-0426-SM-B2LVV	60-69 years, male	3.4
GTEX-1IDJF-2326-SM-ARL86	20-29 years, male	3.4
GTEX-1M4P7-2626-SM-E9U5F	60-69 years, male	3.4
GTEX-1MJK3-1126-SM-E9J3F	20-29 years, male	3.4
GTEX-1QMI2-0726-SM-E9J4F	60-69 years, male	3.4
GTEX-12WSM-1726-SM-5BC6J	60-69 years, male	3.3
GTEX-15G19-2126-SM-6M48J	60-69 years, male	3.3
GTEX-XV7Q-2326-SM-4BRVZ	40-49 years, female	3.3
GTEX-17F9E-2526-SM-7MGW2	50-59 years, male	3.3
GTEX-1GF9V-2526-SM-7SB8K	60-69 years, male	3.3
GTEX-1HSEH-2026-SM-ADEHN	60-69 years, male	3.3
GTEX-1I6K6-0826-SM-ARL7Z	30-39 years, male	3.3
GTEX-1JMLX-2026-SM-CMKGN	50-59 years, male	3.3
GTEX-ZLWG-1926-SM-DO92J	50-59 years, female	3.3
GTEX-14ICK-2426-SM-6EU27	40-49 years, male	3.2
GTEX-17EVQ-0426-SM-7LG57	70-79 years, male	3.2
GTEX-TKQ1-0226-SM-33HB5	30-39 years, male	3.2
GTEX-Y3I4-1526-SM-4TT7K	50-59 years, male	3.2
GTEX-1S82Z-0726-SM-E6CHX	30-39 years, female	3.2
GTEX-WHSB-1926-SM-EXOHH	50-59 years, male	3.2
GTEX-X62O-0526-SM-EWRMA	50-59 years, male	3.2
GTEX-11ZUS-0826-SM-5FQUY	30-39 years, male	3.1
GTEX-13O3Q-2226-SM-5KM4O	50-59 years, male	3.1
GTEX-14BMV-0626-SM-793AU	50-59 years, male	3.1
GTEX-14DAR-1326-SM-7DUEG	50-59 years, male	3.1
GTEX-R55D-0826-SM-48FEA	50-59 years, male	3.1
GTEX-UTHO-1026-SM-3GAF7	60-69 years, male	3.1
GTEX-1QP9N-1826-SM-E8VMP	30-39 years, male	3.1
GTEX-QMRM-1626-SM-D4P1U	50-59 years, male	3.1
GTEX-11DZ1-0326-SM-5N9BN	50-59 years, male	3
GTEX-14E6C-1326-SM-62LEQ	40-49 years, male	3
GTEX-14PJ4-2126-SM-6ETZJ	60-69 years, male	3
GTEX-14PJO-0726-SM-69LO8	60-69 years, male	3
GTEX-WFON-1826-SM-3GILG	40-49 years, male	3
GTEX-Y114-2026-SM-4TT7L	50-59 years, female	3
GTEX-ZYW4-0826-SM-5GIDG	60-69 years, male	3
GTEX-1F5PK-2126-SM-7PC28	50-59 years, male	3
GTEX-1I1GV-2426-SM-CGQFM	60-69 years, male	3
GTEX-1IGQW-0926-SM-ADEH6	60-69 years, male	3
GTEX-1IOXB-1926-SM-ARL8E	50-59 years, male	3
GTEX-1N2EF-2226-SM-E9J33	60-69 years, male	3
GTEX-1NHNU-0926-SM-E9J2T	50-59 years, male	3
GTEX-18465-2026-SM-718AP	50-59 years, male	2.9
GTEX-ZQG8-0726-SM-5P9H9	60-69 years, female	2.9
GTEX-1LSVX-2426-SM-E6CJX	60-69 years, male	2.9
GTEX-Z9EW-1526-SM-EZ6LU	40-49 years, male	2.9
GTEX-12WSK-2226-SM-5GCO5	40-49 years, female	2.8
GTEX-12WSN-1326-SM-5GCNT	40-49 years, male	2.8
GTEX-13FTW-1426-SM-5LZWZ	40-49 years, male	2.8
GTEX-17MF6-0326-SM-7EPH5	40-49 years, male	2.8
GTEX-1AX9J-1126-SM-731B7	60-69 years, male	2.8
GTEX-13O3O-0826-SM-5K7WE	60-69 years, female	2.7
GTEX-1KANC-1426-SM-CYPT9	50-59 years, female	2.7
GTEX-12BJ1-1826-SM-5HL9N	60-69 years, male	2.6
GTEX-132AR-0826-SM-5EGK6	50-59 years, female	2.6
GTEX-15UF7-0726-SM-6M46D	40-49 years, male	2.6
GTEX-ZA64-1526-SM-5CVMD	20-29 years, male	2.6
GTEX-1LG7Z-0726-SM-CXKYD	30-39 years, male	2.6
GTEX-11GSO-1926-SM-5A5K3	60-69 years, male	2.5
GTEX-11O72-2126-SM-5N9FO	40-49 years, male	2.5
GTEX-11TUW-1826-SM-5BC5D	60-69 years, male	2.5
GTEX-183WM-0726-SM-7LTAA	70-79 years, female	2.5
GTEX-REY6-2426-SM-48FF5	60-69 years, male	2.5
GTEX-S7SE-0826-SM-4AT4D	50-59 years, male	2.5
GTEX-YECK-0726-SM-EZ6LV	60-69 years, male	2.5
GTEX-X4XY-0926-SM-4E3JD	60-69 years, male	2.4
GTEX-1RLM8-2226-SM-EVYD1	50-59 years, male	2.4
GTEX-ZLFU-2126-SM-DO931	40-49 years, male	2.4
GTEX-13O61-1826-SM-5KM4I	60-69 years, male	2.3
GTEX-14E6E-1326-SM-5S2NR	30-39 years, male	2.3
GTEX-S4Q7-1126-SM-4AD6R	20-29 years, male	2.3
GTEX-ZQUD-1926-SM-51MSA	30-39 years, male	2.3
GTEX-1I1GU-1026-SM-ADEHJ	40-49 years, male	2.3
GTEX-ZTPG-2826-SM-57WGA	20-29 years, female	2.3
GTEX-13FTX-1126-SM-5N9EN	20-29 years, female	2.2
GTEX-16YQH-2826-SM-6PAMY	30-39 years, male	2.2
GTEX-1HCU8-0126-SM-ADEHH	60-69 years, female	2.2
GTEX-1L5NE-2126-SM-CY8IH	50-59 years, male	2.2
GTEX-1C6VQ-0426-SM-79OOX	50-59 years, male	2.1
GTEX-RUSQ-2026-SM-4GIAK	50-59 years, male	2.1
GTEX-XMK1-1126-SM-4IHJ8	40-49 years, male	2.1
GTEX-11P82-1326-SM-5HL62	20-29 years, male	2
GTEX-18D9A-1526-SM-7LG4J	30-39 years, female	2
GTEX-1AMEY-1026-SM-718AA	30-39 years, female	2
GTEX-144GM-0926-SM-5O994	20-29 years, male	1.8
GTEX-1AX9I-0726-SM-73KWV	60-69 years, male	1.8
GTEX-Y5V6-2126-SM-4WWFX	60-69 years, male	1.8
GTEX-1HCU7-1026-SM-ADEIP	50-59 years, male	1.8
GTEX-117YX-1426-SM-5H12H	50-59 years, male	1.7
GTEX-11ZTT-2326-SM-5EQLG	60-69 years, female	1.7
GTEX-13QJ3-0826-SM-7DHKK	50-59 years, male	1.7
GTEX-ZDXO-0126-SM-5S2ND	60-69 years, male	1.7
GTEX-1ICG6-1326-SM-ACKWR	70-79 years, female	1.7
GTEX-1R7EV-1526-SM-E8VOD	40-49 years, male	1.6
GTEX-12KS4-0126-SM-5Q5A5	30-39 years, male	1.5
GTEX-13N1W-0626-SM-5MR4U	70-79 years, male	1.3
GTEX-14753-2426-SM-5LU8U	60-69 years, male	1.3
GTEX-1CAMR-1426-SM-793BO	20-29 years, male	1.3
GTEX-ZDYS-1126-SM-5K7UB	50-59 years, male	1.2
GTEX-13PVQ-1026-SM-5KM3M	50-59 years, male	1
GTEX-U8XE-0826-SM-4E3J1	30-39 years, male	1
GTEX-1ICLY-1726-SM-B2LVT	50-59 years, male	0.8
GTEX-1I1GP-0426-SM-COH3N	50-59 years, male	0.7

## Sheet: BRCA-Tumor
Sample	Description	FPKM*	*FPKM: Fragments Per Kilobase of exon model per Million mapped fragments
TCGA-E2-A1LL-01A	74 years, female, black or african american, stage:iiia, alive, 1309 days	21.5
TCGA-AR-A0TQ-01A	27 years, female, white, stage:iiia, alive, 2991 days	20.1
TCGA-A1-A0SB-01A	70 years, female, white, stage:i, alive, 259 days	17.9
TCGA-D8-A1XZ-01A	81 years, female, white, stage:iiia, alive, 466 days	17.5
TCGA-E9-A226-01A	45 years, female, white, stage:iiia, dead, 1048 days	17.2
TCGA-AC-A8OR-01A	75 years, female, white, stage:ia, alive, 40 days	17
TCGA-BH-A6R9-01A	61 years, female, white, stage:iia, alive, 160 days	16.6
TCGA-A2-A1G6-01A	50 years, female, white, stage:iiia, alive, 501 days	16.3
TCGA-AC-A62X-01A	72 years, female, black or african american, stage:iia, alive, 417 days	14.5
TCGA-BH-A0HW-01A	62 years, female, asian, stage:ia, alive, 1561 days	14.4
TCGA-A8-A06R-01A	69 years, female, stage:iib, alive, 547 days	13.6
TCGA-A2-A0EY-01A	62 years, female, white, stage:iib, alive, 1925 days	13.3
TCGA-BH-A0BT-01A	56 years, female, white, stage:iia, alive, 2365 days	13.2
TCGA-A2-A1G4-01A	71 years, female, white, stage:iiia, alive, 595 days	13
TCGA-EW-A1PH-01A	52 years, female, white, stage:iia, alive, 607 days	12.1
TCGA-AR-A0TU-01A	35 years, female, stage:iia, alive, 709 days	12
TCGA-GM-A2DL-01A	50 years, female, white, stage:i, alive, 3519 days	12
TCGA-A7-A0CJ-01A	57 years, female, white, stage:iia, alive, 931 days	11.9
TCGA-OL-A5DA-01A	61 years, female, white, stage:iia, alive, 1783 days	11.6
TCGA-BH-A0E7-01A	79 years, female, white, stage:iib, alive, 1363 days	11.3
TCGA-A2-A3KD-01A	47 years, female, white, stage:iiia, alive, 1206 days	11.3
TCGA-A2-A4RY-01A	47 years, female, white, stage:iiic, alive, 648 days	11.1
TCGA-EW-A1OZ-01A	56 years, female, black or african american, stage:iia, alive, 1229 days	11
TCGA-A8-A09T-01A	68 years, female, alive, 579 days	10.8
TCGA-BH-A1F5-01A	62 years, female, white, stage:iia, dead, 2712 days	10.7
TCGA-AR-A251-01A	51 years, female, white, stage:iiia, alive, 3030 days	10.7
TCGA-C8-A12P-01A	55 years, female, asian, stage:iib, alive, 358 days	10.6
TCGA-A8-A09V-01A	51 years, female, stage:iia, alive, 457 days	10.6
TCGA-AO-A03P-01A	54 years, female, black or african american, stage:iib, dead, 2911 days	10.3
TCGA-AR-A5QP-01A	54 years, female, white, stage:iib, alive, 1185 days	10
TCGA-BH-A0W4-01A	46 years, female, white, stage:iia, alive, 759 days	9.9
TCGA-AR-A5QQ-01A	68 years, female, white, stage:iiia, dead, 322 days	9.9
TCGA-D8-A73X-01A	53 years, female, white, stage:iia, alive, 767 days	9.8
TCGA-B6-A0RV-01A	42 years, female, white, stage:iiia, alive, 5156 days	9.8
TCGA-AN-A03Y-01A	66 years, female, white, stage:iia, alive, 10 days	9.7
TCGA-AO-A03M-01B	29 years, female, white, stage:i, alive, 1866 days	9.6
TCGA-D8-A1X9-01A	66 years, female, white, stage:iib, alive, 727 days	9.4
TCGA-B6-A408-01A	55 years, female, black or african american, stage:iiic, alive, 2072 days	9.4
TCGA-B6-A0RQ-01A	68 years, female, white, stage:iib, dead, 4267 days	9.4
TCGA-E2-A15E-01A	40 years, female, white, stage:iia, alive, 630 days	9.3
TCGA-A2-A3XW-01A	42 years, female, black or african american, stage:iib, alive, 1712 days	9.3
TCGA-AR-A2LK-01A	62 years, female, white, stage:iii, dead, 1649 days	9.2
TCGA-D8-A1XD-01A	37 years, female, white, stage:iiia, alive, 522 days	9.2
TCGA-E9-A247-01A	59 years, female, white, stage:ia, alive, 1186 days	9.2
TCGA-E2-A14V-01A	53 years, female, white, stage:iib, alive, 1042 days	9.2
TCGA-AC-A3W7-01A	66 years, female, white, stage:iib, alive, 471 days	9.2
TCGA-E9-A229-01A	37 years, female, white, stage:ia, alive, 1148 days	9.2
TCGA-A1-A0SG-01A	61 years, female, white, stage:iib, alive, 434 days	9.1
TCGA-A8-A0A9-01A	80 years, female, stage:iia, alive, 822 days	9
TCGA-4H-AAAK-01A	50 years, female, white, stage:iiia, alive, 348 days	9
TCGA-OL-A6VR-01A	48 years, female, black or african american, stage:ia, alive, 1220 days	9
TCGA-BH-A0H6-01A	82 years, female, white, stage:i, alive, 747 days	8.9
TCGA-OL-A5S0-01A	66 years, female, black or african american, stage:iib, alive, 620 days	8.9
TCGA-E9-A244-01A	54 years, female, white, stage:iia, alive, 21 days	8.9
TCGA-AN-A0AS-01A	70 years, female, white, stage:iiia, alive, 10 days	8.7
TCGA-BH-A0DP-01A	60 years, female, white, stage:iib, alive, 476 days	8.7
TCGA-B6-A40C-01A	51 years, female, white, stage:iib, alive, 2164 days	8.6
TCGA-A8-A08T-01A	64 years, female, stage:iv, dead, 3409 days	8.6
TCGA-D8-A1XB-01A	62 years, female, white, stage:iib, alive, 552 days	8.5
TCGA-C8-A12W-01A	49 years, female, asian, stage:iiib, alive, 385 days	8.5
TCGA-A8-A08R-01A	52 years, female, stage:iib, alive, 30 days	8.5
TCGA-AC-A2FK-01A	45 years, female, white, stage:iiic, alive, 2650 days	8.4
TCGA-B6-A0RI-01A	44 years, female, white, stage:iiib, alive, 7126 days	8.4
TCGA-A2-A1G0-01A	49 years, female, white, stage:iib, alive, 616 days	8.4
TCGA-BH-A18N-01A	88 years, female, white, stage:iia, dead, 1148 days	8.4
TCGA-AR-A2LM-01A	49 years, female, white, stage:ii, alive, 1935 days	8.3
TCGA-D8-A1JT-01A	70 years, female, white, stage:iia, alive, 405 days	8.2
TCGA-E9-A54X-01A	85 years, female, white, stage:ia, alive, 727 days	8.2
TCGA-A8-A09B-01A	58 years, female, stage:iiib, alive, 365 days	8.2
TCGA-A2-A0EO-01A	54 years, female, white, stage:ia, alive, 2442 days	8.2
TCGA-A2-A0T7-01A	51 years, female, white, stage:iia, alive, 631 days	8.2
TCGA-D8-A1XT-01A	61 years, female, white, stage:iia, alive, 506 days	8.2
TCGA-EW-A6SD-01A	32 years, female, black or african american, stage:iib, alive, 1010 days	8.2
TCGA-BH-A18J-01A	56 years, female, white, stage:iv, dead, 612 days	8.1
TCGA-D8-A147-01A	45 years, female, white, alive, 584 days	8.1
TCGA-PL-A8LY-01A	30 years, female, black or african american, stage:iib, alive, 8 days	8.1
TCGA-AC-A2B8-01A	84 years, female, white, stage:iib, alive, 677 days	8.1
TCGA-A2-A0YL-01A	48 years, female, white, stage:iiia, alive, 1474 days	8.1
TCGA-E9-A5UP-01A	64 years, female, white, stage:iia, alive, 803 days	8.1
TCGA-A8-A07R-01A	80 years, female, stage:iiic, alive, 273 days	8
TCGA-B6-A0RM-01A	57 years, female, black or african american, stage:x, dead, 2373 days	8
TCGA-BH-A42V-01A	41 years, female, black or african american, stage:ib, alive, 635 days	8
TCGA-E9-A1NA-01A	58 years, female, white, stage:iia, alive, 1112 days	8
TCGA-D8-A1XQ-01A	69 years, female, white, stage:iia, alive, 499 days	7.9
TCGA-D8-A1Y1-01A	80 years, female, white, stage:iiia, dead, 302 days	7.9
TCGA-GM-A2DI-01A	52 years, female, white, stage:i, alive, 2590 days	7.9
TCGA-A8-A07F-01A	65 years, female, stage:iib, alive, 577 days	7.9
TCGA-A7-A5ZX-01A	48 years, female, white, stage:iiic, alive, 336 days	7.9
TCGA-AR-A24S-01A	61 years, female, white, stage:i, alive, 2976 days	7.8
TCGA-BH-A18M-01A	39 years, female, white, stage:iiia, dead, 2207 days	7.8
TCGA-A7-A0DB-01A	56 years, female, white, stage:iia, alive, 1007 days	7.8
TCGA-GM-A2DM-01A	57 years, female, white, stage:iia, alive, 3226 days	7.7
TCGA-E9-A1RG-01A	62 years, female, white, stage:iiia, alive, 647 days	7.7
TCGA-D8-A27H-01A	72 years, female, white, stage:iia, alive, 397 days	7.7
TCGA-A1-A0SE-01A	56 years, female, white, stage:i, alive, 1321 days	7.7
TCGA-B6-A0RP-01A	73 years, female, white, dead, 3126 days	7.7
TCGA-AR-A0TZ-01A	43 years, female, white, dead, 3262 days	7.7
TCGA-BH-A1FU-01A	44 years, female, white, stage:ia, dead, 1688 days	7.6
TCGA-Z7-A8R6-01A	46 years, female, white, stage:i, alive, 3256 days	7.6
TCGA-D8-A27K-01A	47 years, female, white, stage:iib, alive, 1461 days	7.6
TCGA-A2-A0ER-01A	63 years, female, white, stage:ib, alive, 2263 days	7.6
TCGA-B6-A0WY-01A	40 years, female, white, stage:iiia, dead, 3461 days	7.6
TCGA-LL-A5YL-01A	64 years, female, white, stage:iib, alive, 519 days	7.6
TCGA-A7-A426-01A	50 years, female, white, stage:iiic, alive, 364 days	7.6
TCGA-BH-AB28-01A	53 years, female, white, stage:iiia, alive, 287 days	7.5
TCGA-E9-A1R0-01A	58 years, female, white, stage:iia, alive, 860 days	7.5
TCGA-OL-A5RW-01A	40 years, female, black or african american, stage:iia, alive, 1106 days	7.5
TCGA-D8-A4Z1-01A	68 years, female, white, stage:ia, alive, 659 days	7.5
TCGA-B6-A0IC-01A	90 years, female, white, stage:x, dead, 1542 days	7.5
TCGA-A2-A25A-01A	44 years, female, white, stage:iia, alive, 3276 days	7.4
TCGA-B6-A401-01A	47 years, female, black or african american, stage:iia, alive, 2596 days	7.4
TCGA-A2-A0D2-01A	45 years, female, white, stage:iia, alive, 1027 days	7.4
TCGA-E9-A1RC-01A	56 years, female, white, stage:iiic, alive, 1224 days	7.4
TCGA-A7-A0CD-01A	66 years, female, white, stage:i, alive, 1165 days	7.4
TCGA-A8-A0A4-01A	73 years, female, stage:iia, alive, 396 days	7.4
TCGA-EW-A1PG-01A	53 years, female, white, stage:iib, alive, 1051 days	7.3
TCGA-AN-A0XU-01A	54 years, female, white, stage:iia, alive, 10 days	7.3
TCGA-BH-A0W7-01A	49 years, female, white, stage:i, alive, 1363 days	7.3
TCGA-WT-AB44-01A	female, white, stage:ia, alive, 883 days	7.3
TCGA-E2-A15C-01A	61 years, female, white, stage:i, alive, 694 days	7.3
TCGA-A7-A3IY-01A	71 years, female, white, stage:i, alive, 345 days	7.3
TCGA-EW-A6SC-01A	60 years, female, black or african american, stage:iia, alive, 952 days	7.3
TCGA-XX-A899-01A	46 years, female, white, stage:iiia, alive, 467 days	7.3
TCGA-AO-A12A-01A	47 years, female, white, stage:iia, alive, 3112 days	7.2
TCGA-BH-A18K-01A	46 years, female, white, stage:i, dead, 2763 days	7.2
TCGA-C8-A12Y-01A	female, asian, stage:iib, alive, 1476 days	7.2
TCGA-D8-A1XK-01A	55 years, female, white, stage:iib, alive, 441 days	7.2
TCGA-AQ-A7U7-01A	55 years, female, white, stage:iiia, dead, 584 days	7.1
TCGA-E9-A1NH-01A	71 years, female, white, stage:iib, alive, 576 days	7.1
TCGA-A2-A0YD-01A	63 years, female, white, stage:iib, alive, 769 days	7.1
TCGA-EW-A1IX-01A	48 years, female, asian, stage:iia, alive, 1208 days	7.1
TCGA-E2-A1IN-01A	60 years, female, white, stage:i, alive, 675 days	7.1
TCGA-D8-A3Z5-01A	54 years, female, white, stage:iiic, alive, 1015 days	7.1
TCGA-EW-A1P0-01A	55 years, female, white, stage:iib, alive, 1251 days	7.1
TCGA-A8-A075-01A	42 years, female, stage:iib, alive, 518 days	7.1
TCGA-MS-A51U-01A	44 years, female, white, stage:iib, alive, 681 days	7.1
TCGA-E2-A1L9-01A	40 years, female, white, stage:iia, alive, 598 days	7
TCGA-A7-A13H-01A	62 years, female, white, stage:iib, alive, 899 days	7
TCGA-BH-A1FD-01A	68 years, female, white, stage:i, dead, 1009 days	7
TCGA-AN-A0FY-01A	55 years, female, white, stage:ia, alive, 10 days	7
TCGA-HN-A2OB-01A	45 years, female, stage:iib, dead, 1900 days	7
TCGA-BH-A0HB-01A	56 years, female, white, stage:ia, alive, 806 days	6.9
TCGA-LD-A7W6-01A	55 years, female, white, stage:iib, alive, 404 days	6.9
TCGA-A2-A0YH-01A	53 years, female, white, stage:iiia, alive, 659 days	6.9
TCGA-D8-A1XY-01A	74 years, female, white, stage:iia, alive, 503 days	6.9
TCGA-PE-A5DD-01A	64 years, female, asian, stage:iia, alive, 1953 days	6.9
TCGA-D8-A1X6-01A	80 years, female, white, stage:iiia, alive, 541 days	6.9
TCGA-BH-A0H3-01A	46 years, female, white, stage:i, alive, 1928 days	6.9
TCGA-E2-A1LG-01A	50 years, female, black or african american, stage:iia, alive, 1523 days	6.8
TCGA-B6-A0WV-01A	67 years, female, white, stage:iib, dead, 2417 days	6.8
TCGA-AN-A0XS-01A	63 years, female, white, stage:iiia, alive, 10 days	6.8
TCGA-AN-A0XN-01A	68 years, female, white, stage:iiia, alive, 10 days	6.8
TCGA-GM-A3NY-01A	72 years, female, white, stage:iib, alive, 1162 days	6.8
TCGA-A2-A259-01A	70 years, female, black or african american, stage:i, alive, 1596 days	6.8
TCGA-E9-A1R4-01A	66 years, female, white, stage:ia, alive, 186 days	6.8
TCGA-D8-A1JH-01A	56 years, female, white, stage:ia, alive, 426 days	6.7
TCGA-OL-A97C-01A	67 years, female, black or african american, stage:iib, alive, 271 days	6.7
TCGA-AC-A2FF-01A	female, asian, stage:iib, alive, 2759 days	6.7
TCGA-5L-AAT0-01A	42 years, female, white, stage:iia, alive, 1477 days	6.7
TCGA-BH-A28Q-01A	46 years, female, white, stage:iib, alive, 1119 days	6.6
TCGA-A8-A06P-01A	63 years, female, stage:iiia, alive, 396 days	6.6
TCGA-A7-A0DA-01A	62 years, female, white, stage:iia, alive, 1085 days	6.6
TCGA-D8-A1XM-01A	57 years, female, white, stage:ia, alive, 538 days	6.6
TCGA-D8-A27L-01A	49 years, female, white, stage:iiia, alive, 499 days	6.6
TCGA-D8-A1JD-01A	41 years, female, white, stage:iib, alive, 552 days	6.6
TCGA-A8-A092-01A	48 years, female, stage:iiia, alive, 942 days	6.5
TCGA-BH-A0E9-01B	53 years, female, white, stage:iib, alive, 2489 days	6.5
TCGA-A8-A0A2-01A	66 years, female, stage:iia, alive, 579 days	6.5
TCGA-EW-A2FV-01A	39 years, female, white, stage:iiic, alive, 788 days	6.5
TCGA-B6-A0X7-01A	62 years, female, white, stage:x, dead, 1781 days	6.5
TCGA-OL-A6VQ-01A	49 years, female, white, stage:iia, alive, 600 days	6.5
TCGA-C8-A12N-01A	58 years, female, asian, stage:iia, alive, 358 days	6.5
TCGA-C8-A12Z-01A	45 years, female, asian, stage:iib, alive, 382 days	6.4
TCGA-D8-A1J8-01A	77 years, female, white, stage:iib, alive, 431 days	6.4
TCGA-E9-A1NI-01A	52 years, female, white, stage:iia, alive, 300 days	6.4
TCGA-AR-A0TY-01A	54 years, female, white, stage:iia, dead, 1699 days	6.4
TCGA-A2-A25C-01A	50 years, female, white, stage:iib, alive, 523 days	6.4
TCGA-E2-A14U-01A	75 years, female, white, stage:i, alive, 1318 days	6.4
TCGA-AR-A1AL-01A	60 years, female, white, stage:iiia, alive, 2971 days	6.4
TCGA-A2-A3KC-01A	55 years, female, black or african american, stage:iib, alive, 1102 days	6.4
TCGA-E9-A1N5-01A	45 years, female, white, stage:iib, alive, 1120 days	6.3
TCGA-B6-A0RN-01A	60 years, female, white, stage:ia, alive, 8008 days	6.3
TCGA-E2-A1BD-01A	53 years, female, white, stage:iia, alive, 1133 days	6.3
TCGA-A7-A2KD-01A	53 years, female, black or african american, stage:iiia, alive, 679 days	6.3
TCGA-A2-A04X-01A	34 years, female, white, stage:iia, alive, 1686 days	6.3
TCGA-BH-A0C0-01A	63 years, female, white, stage:iia, alive, 1270 days	6.3
TCGA-BH-A42U-01A	80 years, female, black or african american, stage:iia, alive, 3364 days	6.3
TCGA-BH-A0BD-01A	47 years, female, white, stage:iia, alive, 554 days	6.3
TCGA-E2-A1BC-01A	63 years, female, stage:ia, alive, 501 days	6.3
TCGA-B6-A0RL-01A	60 years, female, black or african american, stage:iia, dead, 2469 days	6.3
TCGA-D8-A1JK-01A	90 years, female, white, stage:iia, alive, 612 days	6.3
TCGA-E2-A153-01A	51 years, female, white, stage:iib, alive, 707 days	6.3
TCGA-E2-A2P5-01A	78 years, female, black or african american, stage:iiic, dead, 821 days	6.3
TCGA-BH-A18I-01A	53 years, female, white, stage:iia, alive, 1093 days	6.3
TCGA-AR-A24K-01A	46 years, female, white, stage:iia, alive, 1548 days	6.2
TCGA-BH-A28O-01A	50 years, female, white, stage:iiic, alive, 1120 days	6.2
TCGA-A2-A3XY-01A	49 years, female, black or african american, stage:iib, dead, 1093 days	6.2
TCGA-A8-A08Z-01A	76 years, female, alive, 1217 days	6.2
TCGA-A2-A0T6-01A	50 years, female, white, stage:iib, alive, 575 days	6.2
TCGA-A8-A09N-01A	57 years, female, stage:iiic, alive, 31 days	6.2
TCGA-A2-A0SX-01A	48 years, female, white, stage:ia, alive, 1534 days	6.2
TCGA-BH-A0BL-01A	35 years, female, white, stage:i, alive, 2278 days	6.2
TCGA-S3-AA10-01A	65 years, female, black or african american, stage:iia, alive, 586 days	6.1
TCGA-E2-A1IL-01A	78 years, female, white, stage:iia, alive, 118 days	6.1
TCGA-E2-A1L6-01A	44 years, female, white, stage:iia, alive, 1648 days	6.1
TCGA-EW-A1P6-01A	64 years, female, white, stage:iib, alive, 562 days	6.1
TCGA-LL-A73Z-01A	55 years, female, black or african american, stage:iv, dead, 227 days	6.1
TCGA-A8-A095-01A	45 years, female, stage:i, alive, 1277 days	6.1
TCGA-BH-A1FB-01A	60 years, female, white, stage:iib, dead, 3669 days	6.1
TCGA-E9-A1R3-01A	70 years, female, white, stage:iiic, alive, 78 days	6.1
TCGA-A7-A26H-01A	72 years, female, white, stage:iia, alive, 724 days	6.1
TCGA-AN-A0XO-01A	59 years, female, white, stage:iiia, alive, 375 days	6
TCGA-GM-A3XN-01A	44 years, female, white, stage:iiia, alive, 2019 days	6
TCGA-C8-A26V-01A	47 years, female, asian, stage:iiia, alive, 616 days	6
TCGA-BH-A0HP-01A	65 years, female, white, stage:iiia, alive, 414 days	6
TCGA-E9-A1NC-01A	61 years, female, white, stage:iib, alive, 1203 days	6
TCGA-5T-A9QA-01A	52 years, female, black or african american, stage:iia, alive, 303 days	6
TCGA-A8-A08O-01A	45 years, female, stage:iv, alive, 943 days	6
TCGA-BH-A0W5-01A	77 years, female, white, stage:iia, alive, 1288 days	6
TCGA-B6-A0I8-01A	46 years, female, white, stage:x, dead, 749 days	6
TCGA-AN-A0G0-01A	56 years, female, white, stage:iia, alive, 16 days	6
TCGA-AC-A4ZE-01A	63 years, female, white, stage:iib, alive, 890 days	5.9
TCGA-AR-A2LL-01A	70 years, female, white, stage:iib, alive, 2012 days	5.9
TCGA-EW-A424-01A	51 years, female, white, stage:iiia, alive, 715 days	5.9
TCGA-D8-A1JU-01A	51 years, female, white, stage:ia, alive, 447 days	5.9
TCGA-D8-A146-01A	57 years, female, white, stage:iia, alive, 643 days	5.9
TCGA-A2-A0D1-01A	76 years, female, white, stage:iia, alive, 1051 days	5.9
TCGA-E9-A295-01A	71 years, female, white, stage:iia, alive, 375 days	5.9
TCGA-AO-A1KP-01A	77 years, female, white, stage:iia, alive, 2953 days	5.9
TCGA-B6-A402-01A	47 years, female, black or african american, stage:i, alive, 2134 days	5.9
TCGA-AR-A0U0-01A	73 years, female, white, stage:iib, alive, 1988 days	5.9
TCGA-D8-A1XR-01A	56 years, female, white, stage:iib, alive, 482 days	5.9
TCGA-AR-A24M-01A	38 years, female, white, stage:iiia, alive, 3660 days	5.9
TCGA-A2-A0CY-01A	63 years, female, white, stage:iib, alive, 1673 days	5.9
TCGA-E2-A15I-01A	44 years, female, white, stage:iia, alive, 1692 days	5.8
TCGA-D8-A27P-01A	64 years, female, white, stage:ia, alive, 49 days	5.8
TCGA-BH-A18S-01A	79 years, female, white, stage:i, dead, 2009 days	5.8
TCGA-A2-A0ES-01A	52 years, female, white, stage:iia, alive, 2190 days	5.8
TCGA-AR-A1AK-01A	70 years, female, white, stage:i, alive, 3159 days	5.8
TCGA-AR-A1AN-01A	46 years, female, white, stage:iia, alive, 2920 days	5.8
TCGA-E2-A15K-01A	58 years, female, white, stage:iib, alive, 275 days	5.8
TCGA-BH-A0DT-01A	41 years, female, white, stage:iia, alive, 2403 days	5.7
TCGA-B6-A0WW-01A	58 years, female, black or african american, stage:x, dead, 558 days	5.7
TCGA-E2-A156-01A	61 years, female, white, stage:i, alive, 726 days	5.7
TCGA-A2-A04N-01A	66 years, female, white, stage:ia, alive, 4354 days	5.7
TCGA-AQ-A1H2-01A	84 years, female, white, stage:iiia, alive, 475 days	5.7
TCGA-E9-A1RI-01A	43 years, female, white, stage:iiia, alive, 1449 days	5.7
TCGA-EW-A1PC-01B	66 years, female, black or african american, stage:iib, alive, 187 days	5.7
TCGA-B6-A0IH-01A	81 years, female, white, stage:iiia, dead, 3418 days	5.7
TCGA-LD-A66U-01A	44 years, female, white, stage:iib, alive, 646 days	5.6
TCGA-GM-A2DB-01A	62 years, female, white, stage:iia, alive, 2406 days	5.6
TCGA-A8-A07G-01A	65 years, female, stage:iia, alive, 577 days	5.6
TCGA-A8-A0AD-01A	83 years, female, stage:i, alive, 1157 days	5.6
TCGA-BH-A0DS-01A	71 years, female, white, stage:iiia, alive, 78 days	5.6
TCGA-AR-A2LN-01A	65 years, female, white, stage:iia, alive, 1161 days	5.6
TCGA-D8-A1JB-01A	54 years, female, white, stage:iib, alive, 1688 days	5.6
TCGA-BH-A0C1-01B	61 years, female, white, stage:iiia, dead, 1411 days	5.6
TCGA-AR-A2LO-01A	46 years, female, white, stage:iib, alive, 1198 days	5.6
TCGA-OL-A6VO-01A	43 years, female, black or african american, stage:ia, alive, 858 days	5.6
TCGA-B6-A0IB-01A	64 years, female, white, stage:iv, dead, 3941 days	5.6
TCGA-A2-A0T3-01A	37 years, female, white, stage:ib, alive, 1516 days	5.6
TCGA-AC-A3EH-01A	79 years, female, white, stage:iiic, dead, 197 days	5.6
TCGA-BH-A1FN-01A	34 years, female, white, stage:iia, dead, 2192 days	5.5
TCGA-AO-A0J8-01A	61 years, female, white, stage:iia, alive, 680 days	5.5
TCGA-E2-A14P-01A	79 years, female, white, stage:iiic, alive, 1246 days	5.5
TCGA-A8-A093-01A	61 years, female, stage:iia, alive, 546 days	5.5
TCGA-EW-A1PE-01A	56 years, female, white, stage:iia, alive, 320 days	5.5
TCGA-BH-A0DL-01A	64 years, female, white, stage:iia, alive, 2381 days	5.5
TCGA-A2-A0CL-01A	37 years, female, black or african american, stage:iiia, alive, 3015 days	5.5
TCGA-S3-AA14-01A	47 years, female, black or african american, stage:i, alive, 529 days	5.5
TCGA-W8-A86G-01A	66 years, female, white, stage:iia, alive, 347 days	5.5
TCGA-B6-A0WZ-01A	50 years, female, black or african american, stage:ii, alive, 6292 days	5.5
TCGA-BH-A1FL-01A	70 years, female, white, stage:iib, dead, 1673 days	5.5
TCGA-S3-A6ZG-01A	71 years, female, black or african american, stage:iib, alive, 562 days	5.5
TCGA-B6-A0IP-01A	74 years, female, white, stage:ia, dead, 3926 days	5.4
TCGA-AR-A1AP-01A	80 years, female, white, stage:i, alive, 2856 days	5.4
TCGA-AN-A0AR-01A	55 years, female, white, stage:iia, alive, 10 days	5.4
TCGA-E2-A10E-01A	64 years, female, white, stage:iia, alive, 865 days	5.4
TCGA-E2-A15G-01A	76 years, female, white, stage:iia, alive, 554 days	5.4
TCGA-BH-A1F2-01A	53 years, female, white, stage:iiib, dead, 959 days	5.4
TCGA-AN-A0AM-01A	56 years, female, white, stage:iia, alive, 5 days	5.4
TCGA-A2-A0CK-01A	60 years, female, white, stage:iiia, alive, 4159 days	5.4
TCGA-A2-A4RW-01A	49 years, female, white, stage:iiic, alive, 222 days	5.4
TCGA-E9-A1RA-01A	48 years, female, white, stage:ia, alive, 1369 days	5.3
TCGA-BH-A1EO-01A	68 years, female, white, stage:iia, dead, 2798 days	5.3
TCGA-3C-AALK-01A	52 years, female, black or african american, stage:ia, alive, 1448 days	5.3
TCGA-A8-A084-01A	81 years, female, stage:iib, alive, 458 days	5.3
TCGA-BH-A0DH-01A	64 years, female, white, stage:iib, alive, 1156 days	5.3
TCGA-E9-A1R2-01A	51 years, female, white, stage:iiic, alive, 1063 days	5.3
TCGA-EW-A1P3-01A	48 years, female, white, stage:iia, alive, 1611 days	5.3
TCGA-AR-A0TP-01A	43 years, female, white, stage:iia, alive, 4275 days	5.3
TCGA-AC-A2FE-01A	62 years, female, white, stage:iiic, dead, 2636 days	5.3
TCGA-A7-A0DC-01B	63 years, female, white, stage:ia, alive, 906 days	5.3
TCGA-C8-A273-01A	female, asian, stage:iib, alive, 513 days	5.3
TCGA-BH-A209-01A	77 years, female, black or african american, stage:i, dead, 3959 days	5.3
TCGA-AR-A0U3-01A	59 years, female, white, stage:iib, alive, 4080 days	5.3
TCGA-BH-A0BC-01A	60 years, female, white, stage:iiic, alive, 974 days	5.3
TCGA-EW-A1J2-01A	50 years, female, black or african american, alive, 403 days	5.3
TCGA-A8-A08P-01A	70 years, female, stage:iiia, alive, 943 days	5.3
TCGA-A7-A4SB-01A	56 years, female, white, stage:iiia, alive, 418 days	5.3
TCGA-AN-A0AJ-01A	79 years, female, white, stage:iib, alive, 303 days	5.2
TCGA-A7-A0CH-01A	79 years, female, white, stage:iia, alive, 1079 days	5.2
TCGA-A7-A4SE-01A	55 years, female, black or african american, stage:iia, alive, 644 days	5.2
TCGA-C8-A8HQ-01A	53 years, female, asian, stage:iib, alive, 380 days	5.2
TCGA-AN-A0XT-01A	54 years, female, white, stage:iiia, alive, 10 days	5.2
TCGA-AC-A3HN-01A	87 years, female, white, stage:iib, alive, 496 days	5.2
TCGA-BH-A0WA-01A	82 years, female, white, stage:i, alive, 701 days	5.2
TCGA-AR-A2LJ-01A	40 years, female, white, stage:iiia, alive, 2632 days	5.2
TCGA-A7-A6VX-01A	68 years, female, black or african american, stage:iia, alive, 317 days	5.2
TCGA-AR-A5QM-01A	62 years, female, white, stage:iia, alive, 2231 days	5.2
TCGA-EW-A1IW-01A	80 years, female, white, stage:iib, alive, 371 days	5.2
TCGA-AO-A0JF-01A	68 years, female, white, stage:iia, alive, 1980 days	5.1
TCGA-BH-A0BQ-01A	39 years, female, white, stage:i, alive, 2255 days	5.1
TCGA-D8-A1XL-01A	34 years, female, white, stage:iib, alive, 606 days	5.1
TCGA-E9-A1NG-01A	62 years, female, white, stage:iia, dead, 786 days	5.1
TCGA-B6-A0RO-01A	71 years, female, white, stage:iiib, alive, 4929 days	5.1
TCGA-E2-A1LA-01A	59 years, female, stage:iia, alive, 748 days	5.1
TCGA-AR-A24N-01A	54 years, female, white, stage:i, alive, 3035 days	5.1
TCGA-A8-A09A-01A	40 years, female, stage:x, alive, 304 days	5.1
TCGA-C8-A131-01A	82 years, female, asian, stage:iiia, alive, 411 days	5.1
TCGA-E2-A10F-01A	47 years, female, white, stage:iia, alive, 878 days	5.1
TCGA-AR-A24T-01A	46 years, female, white, stage:iiic, alive, 3202 days	5.1
TCGA-AR-A24U-01A	48 years, female, white, stage:iia, alive, 3128 days	5.1
TCGA-AN-A0XR-01A	55 years, female, white, stage:iiia, alive, 10 days	5.1
TCGA-A8-A07I-01A	69 years, female, stage:iiia, alive, 426 days	5.1
TCGA-GM-A5PX-01A	65 years, female, white, stage:iib, alive, 551 days	5.1
TCGA-E2-A14Y-01A	35 years, female, white, stage:iia, alive, 2109 days	5.1
TCGA-V7-A7HQ-01A	75 years, female, black or african american, stage:iiia, alive, 2033 days	5
TCGA-E2-A1IJ-01A	57 years, female, white, stage:i, alive, 865 days	5
TCGA-LD-A74U-01A	79 years, female, white, stage:iiic, alive, 402 days	5
TCGA-C8-A130-01A	52 years, female, asian, stage:iiia, alive, 370 days	5
TCGA-BH-A1EN-01A	78 years, female, white, stage:iia, dead, 2127 days	5
TCGA-D8-A145-01A	80 years, female, white, stage:iia, alive, 410 days	5
TCGA-5L-AAT1-01A	63 years, female, white, stage:iv, alive, 1471 days	5
TCGA-BH-A1FE-01A	31 years, female, white, stage:iib, dead, 2273 days	5
TCGA-B6-A2IU-01A	62 years, female, white, stage:iia, alive, 5176 days	5
TCGA-E2-A1L8-01A	52 years, female, black or african american, stage:iib, alive, 2240 days	5
TCGA-E2-A9RU-01A	90 years, female, black or african american, stage:iiic, alive, 538 days	5
TCGA-E2-A15O-01A	89 years, female, black or african american, stage:i, alive, 1545 days	5
TCGA-C8-A274-01A	63 years, female, asian, stage:iia, alive, 508 days	5
TCGA-D8-A1JP-01A	73 years, female, white, stage:ia, alive, 639 days	5
TCGA-BH-A0DG-01A	30 years, female, black or african american, stage:iia, alive, 2041 days	5
TCGA-A7-A4SC-01A	63 years, female, white, stage:iib, alive, 446 days	5
TCGA-EW-A2FR-01A	59 years, female, black or african american, stage:iiic, alive, 1673 days	5
TCGA-AC-A3OD-01B	69 years, female, white, stage:iib, alive, 451 days	5
TCGA-AR-A0U4-01A	54 years, female, white, stage:iia, alive, 3261 days	5
TCGA-BH-A0AY-01A	62 years, female, white, stage:iia, alive, 777 days	5
TCGA-BH-A0EA-01A	72 years, female, white, stage:iia, dead, 991 days	5
TCGA-EW-A1P8-01A	58 years, female, white, stage:iiic, dead, 239 days	4.9
TCGA-BH-A1FH-01A	47 years, female, white, stage:iv, dead, 1034 days	4.9
TCGA-AR-A24V-01A	52 years, female, white, stage:iib, alive, 3203 days	4.9
TCGA-EW-A3U0-01A	61 years, female, black or african american, stage:iiia, alive, 532 days	4.9
TCGA-E2-A14Q-01A	50 years, female, white, stage:iib, alive, 1163 days	4.9
TCGA-A2-A0CZ-01A	46 years, female, white, stage:iia, alive, 1616 days	4.9
TCGA-GM-A3XG-01A	46 years, female, white, stage:iiia, alive, 1330 days	4.9
TCGA-BH-A6R8-01A	46 years, female, black or african american, stage:iia, alive, 293 days	4.9
TCGA-A2-A0EU-01A	79 years, female, white, stage:ia, alive, 1043 days	4.9
TCGA-BH-A1ES-01A	35 years, female, white, stage:iib, dead, 3462 days	4.9
TCGA-AC-A8OQ-01A	72 years, female, black or african american, stage:iib, alive, 34 days	4.9
TCGA-AR-A1AS-01A	54 years, female, asian, stage:iib, alive, 1150 days	4.9
TCGA-A7-A4SA-01A	40 years, female, white, stage:iib, alive, 454 days	4.9
TCGA-OL-A5RX-01A	51 years, female, black or african american, stage:ia, alive, 878 days	4.9
TCGA-BH-A18P-01A	60 years, female, white, stage:i, dead, 921 days	4.9
TCGA-A8-A08X-01A	43 years, female, stage:iiic, alive, 1308 days	4.9
TCGA-A8-A097-01A	65 years, female, stage:iib, alive, 365 days	4.9
TCGA-E2-A154-01A	68 years, female, white, stage:i, alive, 591 days	4.9
TCGA-A7-A5ZW-01A	48 years, female, black or african american, stage:iia, alive, 326 days	4.8
TCGA-A7-A26E-01B	71 years, female, white, stage:iiia, alive, 954 days	4.8
TCGA-LL-A73Y-01A	67 years, female, black or african american, stage:ia, alive, 477 days	4.8
TCGA-AN-A0XW-01A	36 years, female, white, stage:iiia, alive, 170 days	4.8
TCGA-E2-A15D-01A	47 years, female, white, stage:iia, alive, 526 days	4.8
TCGA-A2-A0T5-01A	39 years, female, white, stage:iia, alive, 531 days	4.8
TCGA-E9-A24A-01A	69 years, female, white, stage:iia, alive, 747 days	4.8
TCGA-AN-A0FS-01A	55 years, female, white, stage:ia, alive, 210 days	4.8
TCGA-D8-A1X7-01A	40 years, female, white, stage:iia, alive, 509 days	4.8
TCGA-EW-A1IY-01A	38 years, female, asian, stage:i, alive, 258 days	4.8
TCGA-A2-A25B-01A	39 years, female, black or african american, stage:iib, alive, 1291 days	4.8
TCGA-BH-A2L8-01A	45 years, female, white, stage:iia, alive, 612 days	4.8
TCGA-B6-A0I6-01A	49 years, female, black or african american, stage:iia, dead, 991 days	4.8
TCGA-BH-A0B5-01A	40 years, female, white, stage:iiia, alive, 2136 days	4.8
TCGA-S3-AA11-01A	67 years, female, black or african american, stage:iia, alive, 421 days	4.8
TCGA-A2-A0YJ-01A	39 years, female, white, stage:iiia, alive, 566 days	4.8
TCGA-AC-A3QP-01A	79 years, female, white, stage:iib, alive, 675 days	4.8
TCGA-E2-A576-01A	69 years, female, black or african american, stage:ia, alive, 1043 days	4.8
TCGA-BH-A201-01A	64 years, female, white, stage:ia, alive, 856 days	4.7
TCGA-A8-A086-01A	59 years, female, stage:iia, alive, 396 days	4.7
TCGA-OL-A66I-01A	36 years, female, black or african american, stage:iia, alive, 714 days	4.7
TCGA-A8-A076-01A	66 years, female, stage:iia, alive, 1642 days	4.7
TCGA-AR-A1AT-01A	62 years, female, white, stage:iia, dead, 1272 days	4.7
TCGA-A7-A4SD-01A	52 years, female, black or african american, stage:iia, alive, 441 days	4.7
TCGA-E2-A570-01A	47 years, female, black or african american, stage:ib, alive, 931 days	4.7
TCGA-AC-A2FO-01A	65 years, female, white, stage:iib, alive, 2255 days	4.7
TCGA-A7-A6VW-01A	48 years, female, black or african american, stage:iia, alive, 285 days	4.7
TCGA-A8-A08B-01A	52 years, female, stage:iia, alive, 1156 days	4.7
TCGA-AN-A0FF-01A	32 years, female, white, stage:ia, alive, 172 days	4.7
TCGA-AR-A1AU-01A	39 years, female, white, stage:iiia, alive, 2868 days	4.7
TCGA-AR-A24W-01A	55 years, female, white, stage:iib, alive, 991 days	4.7
TCGA-OL-A5RV-01A	43 years, female, black or african american, stage:iiic, alive, 1062 days	4.7
TCGA-EW-A6S9-01A	34 years, female, black or african american, stage:iia, alive, 463 days	4.7
TCGA-AR-A2LR-01A	49 years, female, white, stage:i, alive, 1742 days	4.7
TCGA-AC-A6NO-01A	43 years, female, black or african american, stage:iib, alive, 51 days	4.6
TCGA-A2-A0T0-01A	59 years, female, white, stage:iib, alive, 533 days	4.6
TCGA-A2-A25E-01A	34 years, female, black or african american, stage:iiia, alive, 3204 days	4.6
TCGA-A2-A0D3-01A	42 years, female, white, stage:ia, alive, 1873 days	4.6
TCGA-E2-A14Z-01A	64 years, female, white, stage:i, dead, 563 days	4.6
TCGA-D8-A141-01A	40 years, female, white, alive, 626 days	4.6
TCGA-A8-A0AB-01A	54 years, female, stage:iia, alive, 518 days	4.6
TCGA-E9-A22A-01A	74 years, female, white, stage:iia, alive, 1189 days	4.6
TCGA-AR-A1AW-01A	65 years, female, white, stage:iia, alive, 2632 days	4.6
TCGA-E2-A10C-01A	54 years, female, white, stage:iib, alive, 1220 days	4.6
TCGA-AO-A1KQ-01A	84 years, male, white, stage:iiib, alive, 1882 days	4.6
TCGA-D8-A27F-01A	40 years, female, white, stage:iia, alive, 488 days	4.6
TCGA-AR-A24P-01A	47 years, female, white, stage:i, alive, 84 days	4.5
TCGA-LQ-A4E4-01A	73 years, female, white, stage:iiia, alive, 849 days	4.5
TCGA-GM-A2D9-01A	69 years, female, white, stage:i, dead, 1812 days	4.5
TCGA-BH-A1EX-01A	67 years, female, white, stage:iib, dead, 1508 days	4.5
TCGA-AR-A1AM-01A	52 years, female, white, stage:iiia, alive, 2991 days	4.5
TCGA-BH-A1FM-01A	44 years, female, white, stage:iiia, dead, 1388 days	4.5
TCGA-AO-A125-01A	72 years, female, black or african american, stage:iia, alive, 3456 days	4.5
TCGA-E9-A1R6-01A	63 years, female, white, stage:iia, alive, 339 days	4.5
TCGA-EW-A1OY-01A	63 years, female, white, stage:iia, alive, 908 days	4.5
TCGA-E9-A5FL-01A	65 years, female, white, stage:iib, alive, 24 days	4.5
TCGA-A7-A3IZ-01A	63 years, female, white, stage:iia, alive, 322 days	4.5
TCGA-A8-A07J-01A	35 years, female, stage:iib, alive, 365 days	4.4
TCGA-BH-A0H9-01A	69 years, female, white, stage:iia, alive, 1247 days	4.4
TCGA-A2-A4RX-01A	67 years, female, black or african american, stage:iia, alive, 742 days	4.4
TCGA-A8-A08C-01A	65 years, female, stage:iia, alive, 881 days	4.4
TCGA-E9-A248-01A	51 years, female, white, stage:iia, alive, 59 days	4.4
TCGA-BH-A1EV-01A	45 years, female, white, stage:iiia, dead, 365 days	4.4
TCGA-E2-A14W-01A	78 years, male, white, stage:iia, alive, 974 days	4.4
TCGA-AC-A2FG-01A	80 years, female, white, stage:iib, alive, 1853 days	4.4
TCGA-EW-A3E8-01B	60 years, female, white, stage:iib, alive, 1035 days	4.4
TCGA-A2-A0CV-01A	41 years, female, asian, stage:iib, alive, 3011 days	4.4
TCGA-A2-A04W-01A	50 years, female, white, stage:iib, alive, 3102 days	4.4
TCGA-A2-A0EM-01A	73 years, female, white, stage:ia, alive, 3094 days	4.4
TCGA-E2-A14R-01A	62 years, female, white, stage:iia, alive, 1174 days	4.4
TCGA-A8-A07P-01A	68 years, female, stage:iib, alive, 334 days	4.3
TCGA-AC-A2QI-01A	76 years, female, white, stage:iiia, alive, 588 days	4.3
TCGA-A8-A08A-01A	89 years, female, stage:i, alive, 30 days	4.3
TCGA-A2-A0T1-01A	55 years, female, american indian or alaska native, stage:iiic, alive, 521 days	4.3
TCGA-A2-A04V-01A	39 years, female, white, stage:iia, dead, 1920 days	4.3
TCGA-BH-A0HQ-01A	56 years, female, white, stage:iia, alive, 1121 days	4.3
TCGA-C8-A12O-01A	50 years, female, asian, stage:iia, alive, 385 days	4.3
TCGA-AO-A0JI-01A	56 years, female, white, stage:iia, alive, 1528 days	4.3
TCGA-D8-A27M-01A	60 years, female, white, stage:ia, alive, 410 days	4.3
TCGA-AC-A8OS-01A	71 years, female, white, stage:iia, alive, 70 days	4.3
TCGA-AC-A5EH-01A	76 years, female, black or african american, stage:iib, alive, 511 days	4.3
TCGA-E9-A249-01A	45 years, female, white, stage:iia, alive, 217 days	4.3
TCGA-BH-A1FC-01A	78 years, female, black or african american, stage:iia, dead, 3472 days	4.3
TCGA-C8-A3M7-01A	60 years, female, asian, stage:iiib, dead, 1034 days	4.3
TCGA-D8-A1XO-01A	56 years, female, white, stage:iib, alive, 1682 days	4.3
TCGA-E2-A158-01A	43 years, female, white, stage:iia, alive, 450 days	4.3
TCGA-B6-A0RS-01A	38 years, female, white, stage:iia, dead, 3063 days	4.3
TCGA-GM-A5PV-01A	63 years, female, white, stage:iib, alive, 412 days	4.3
TCGA-D8-A27T-01A	53 years, female, white, stage:iiic, alive, 398 days	4.2
TCGA-BH-A203-01A	78 years, female, white, stage:iib, dead, 1174 days	4.2
TCGA-AN-A04D-01A	58 years, female, white, stage:iib, alive, 52 days	4.2
TCGA-AC-A23E-01A	50 years, female, white, stage:iib, alive, 698 days	4.2
TCGA-BH-A0EI-01A	51 years, female, white, stage:iia, alive, 1926 days	4.2
TCGA-AC-A3W6-01A	90 years, female, white, stage:iiia, alive, 602 days	4.2
TCGA-A2-A0CP-01A	60 years, female, white, stage:ia, alive, 2813 days	4.2
TCGA-AN-A0FT-01A	63 years, female, white, stage:iib, alive, 214 days	4.2
TCGA-A2-A1FZ-01A	63 years, female, white, stage:iia, alive, 683 days	4.2
TCGA-BH-A0HY-01A	60 years, female, white, stage:i, alive, 1545 days	4.2
TCGA-A7-A26F-01B	55 years, female, white, stage:ia, alive, 738 days	4.2
TCGA-A1-A0SO-01A	68 years, female, white, stage:iib, alive, 852 days	4.2
TCGA-A8-A07B-01A	69 years, female, stage:iia, alive, 1308 days	4.2
TCGA-BH-A0DO-01B	78 years, female, white, stage:i, alive, 1644 days	4.2
TCGA-A8-A0A1-01A	84 years, female, stage:iia, alive, 365 days	4.2
TCGA-AN-A0FX-01A	52 years, female, white, stage:iia, alive, 10 days	4.2
TCGA-A2-A0EX-01A	46 years, female, white, stage:iib, alive, 752 days	4.2
TCGA-A7-A13D-01A	46 years, female, black or african american, stage:iia, alive, 965 days	4.2
TCGA-AC-A3BB-01A	46 years, female, black or african american, stage:iiia, alive, 987 days	4.2
TCGA-D8-A142-01A	74 years, female, white, stage:iib, alive, 425 days	4.1
TCGA-AR-A24Q-01A	49 years, female, white, stage:iib, alive, 3172 days	4.1
TCGA-AO-A12H-01A	69 years, female, black or african american, stage:iia, alive, 1234 days	4.1
TCGA-AO-A129-01A	29 years, female, white, stage:iib, alive, 3286 days	4.1
TCGA-AR-A1AY-01A	65 years, female, white, stage:i, alive, 1026 days	4.1
TCGA-A8-A091-01A	61 years, female, stage:iia, alive, 1004 days	4.1
TCGA-A7-A6VY-01A	48 years, female, black or african american, stage:iib, alive, 266 days	4.1
TCGA-D8-A27V-01A	62 years, female, white, stage:iia, alive, 381 days	4.1
TCGA-A7-A4SF-01A	54 years, female, black or african american, stage:iia, alive, 545 days	4.1
TCGA-BH-A8G0-01A	54 years, female, white, stage:iib, alive, 662 days	4.1
TCGA-B6-A40B-01A	76 years, female, white, stage:i, alive, 3152 days	4.1
TCGA-E2-A14X-01A	55 years, female, black or african american, stage:iiia, alive, 972 days	4.1
TCGA-S3-A6ZF-01A	64 years, female, black or african american, stage:iia, alive, 572 days	4.1
TCGA-A1-A0SI-01A	52 years, female, white, stage:iib, alive, 635 days	4.1
TCGA-A8-A079-01A	69 years, female, stage:iiib, alive, 274 days	4.1
TCGA-A2-A0CW-01A	67 years, female, white, stage:iib, alive, 3283 days	4
TCGA-C8-A8HP-01A	59 years, female, asian, stage:iiia, alive, 396 days	4
TCGA-E9-A22H-01A	42 years, female, white, stage:iib, alive, 1232 days	4
TCGA-BH-A0E2-01A	49 years, female, black or african american, stage:iiia, alive, 435 days	4
TCGA-AO-A1KO-01A	46 years, female, white, stage:iib, alive, 622 days	4
TCGA-AC-A3TM-01A	50 years, female, white, stage:iiia, alive, 762 days	4
TCGA-OL-A66J-01A	80 years, female, white, stage:i, alive, 1996 days	4
TCGA-C8-A135-01A	64 years, female, asian, stage:iib, alive, 393 days	4
TCGA-C8-A8HR-01A	49 years, female, asian, stage:iiia, alive, 408 days	4
TCGA-BH-A1FJ-01A	66 years, female, white, stage:iiia, dead, 1927 days	4
TCGA-D8-A1XG-01A	86 years, female, white, stage:iiib, alive, 448 days	4
TCGA-A2-A0EW-01A	53 years, female, white, stage:iiic, dead, 1884 days	4
TCGA-E2-A1B1-01A	45 years, female, white, stage:iib, alive, 2653 days	4
TCGA-AO-A03O-01A	69 years, female, black or african american, stage:iia, dead, 2483 days	4
TCGA-E2-A1IO-01A	37 years, female, white, stage:i, alive, 1855 days	4
TCGA-E9-A1N6-01A	52 years, female, white, stage:iib, dead, 678 days	4
TCGA-BH-A0GY-01A	67 years, female, white, stage:iia, alive, 923 days	4
TCGA-B6-A400-01A	43 years, female, black or african american, stage:iiia, alive, 215 days	4
TCGA-EW-A1J5-01A	59 years, female, white, stage:iib, alive, 477 days	4
TCGA-BH-A0EB-01A	69 years, female, white, stage:ia, alive, 745 days	4
TCGA-C8-A26W-01A	58 years, female, asian, stage:iib, alive, 381 days	3.9
TCGA-D8-A13Z-01A	51 years, female, white, alive, 635 days	3.9
TCGA-BH-A0AV-01A	52 years, female, black or african american, stage:i, alive, 1820 days	3.9
TCGA-B6-A0RU-01A	40 years, female, white, stage:ia, alive, 8605 days	3.9
TCGA-B6-A0IE-01A	38 years, female, black or african american, stage:iiia, dead, 1993 days	3.9
TCGA-BH-A18F-01A	50 years, female, white, stage:iia, alive, 1001 days	3.9
TCGA-AO-A0J9-01A	62 years, female, white, stage:iiic, alive, 1613 days	3.9
TCGA-D8-A27I-01A	58 years, female, white, stage:iiia, alive, 439 days	3.9
TCGA-AO-A126-01A	39 years, female, asian, stage:iia, alive, 3307 days	3.9
TCGA-D8-A3Z6-01A	56 years, female, white, stage:iiic, alive, 563 days	3.9
TCGA-D8-A73U-01A	88 years, female, white, stage:iia, alive, 492 days	3.9
TCGA-C8-A12L-01A	67 years, female, asian, stage:iia, alive, 363 days	3.9
TCGA-D8-A27G-01A	75 years, female, white, stage:iia, alive, 409 days	3.9
TCGA-C8-A12V-01A	55 years, female, asian, stage:iia, alive, 385 days	3.9
TCGA-AO-A03N-01B	59 years, female, white, stage:iib, alive, 2031 days	3.9
TCGA-PE-A5DC-01A	72 years, female, white, stage:iiia, dead, 1430 days	3.9
TCGA-AR-A255-01A	62 years, female, white, stage:i, alive, 2161 days	3.8
TCGA-JL-A3YX-01A	female, asian, stage:iia, alive, 352 days	3.8
TCGA-AO-A0J4-01A	41 years, female, black or african american, stage:ia, alive, 1587 days	3.8
TCGA-BH-A0GZ-01A	62 years, female, white, stage:iia, alive, 328 days	3.8
TCGA-AR-A2LE-01A	69 years, female, white, stage:i, alive, 5062 days	3.8
TCGA-AN-A0XV-01A	67 years, female, white, stage:iiia, alive, 162 days	3.8
TCGA-E9-A1N8-01A	48 years, female, white, stage:iia, alive, 1039 days	3.8
TCGA-AR-A24H-01A	65 years, female, white, stage:iia, alive, 4894 days	3.8
TCGA-C8-A138-01A	54 years, female, asian, stage:iiia, alive, 380 days	3.8
TCGA-A2-A0D0-01A	60 years, female, black or african american, stage:iia, alive, 2048 days	3.8
TCGA-A1-A0SD-01A	59 years, female, white, stage:iia, alive, 437 days	3.8
TCGA-BH-A0BR-01A	59 years, female, white, stage:i, alive, 2330 days	3.8
TCGA-AC-A6IX-01A	49 years, female, white, stage:iiic, alive, 373 days	3.8
TCGA-BH-A0BM-01A	54 years, female, white, stage:iib, alive, 1876 days	3.8
TCGA-BH-A0BO-01A	54 years, female, white, stage:i, alive, 2197 days	3.8
TCGA-AC-A23G-01A	76 years, female, white, stage:iia, alive, 2248 days	3.8
TCGA-BH-A1EY-01A	79 years, female, white, stage:iia, dead, 538 days	3.8
TCGA-D8-A1XU-01A	56 years, female, white, stage:ia, alive, 395 days	3.8
TCGA-D8-A1JL-01A	72 years, female, white, stage:iia, alive, 611 days	3.7
TCGA-B6-A0X0-01A	54 years, female, white, stage:i, dead, 3945 days	3.7
TCGA-BH-A1FG-01A	88 years, female, white, stage:i, dead, 3736 days	3.7
TCGA-AO-A12C-01A	42 years, female, white, stage:iib, alive, 2372 days	3.7
TCGA-GM-A2DH-01A	58 years, female, white, stage:i, alive, 2193 days	3.7
TCGA-E9-A6HE-01A	45 years, female, white, stage:iiic, alive, 847 days	3.7
TCGA-BH-A0BA-01A	51 years, female, white, stage:iiic, alive, 1132 days	3.7
TCGA-A7-A26I-01B	65 years, female, white, stage:iia, alive, 661 days	3.7
TCGA-BH-A0H5-01A	45 years, female, white, stage:i, alive, 1620 days	3.7
TCGA-BH-A0DD-01A	58 years, male, white, stage:iib, alive, 2486 days	3.7
TCGA-A2-A0EQ-01A	64 years, female, black or african american, stage:iia, alive, 2426 days	3.7
TCGA-AC-A3W5-01A	65 years, female, black or african american, stage:iia, alive, 504 days	3.7
TCGA-BH-A0DV-01A	54 years, female, white, stage:iiia, alive, 2064 days	3.7
TCGA-BH-A18U-01A	72 years, female, white, stage:iiia, dead, 1563 days	3.6
TCGA-BH-A0AU-01A	45 years, female, white, stage:iia, alive, 1914 days	3.6
TCGA-LL-A7SZ-01A	49 years, female, black or african american, stage:iib, alive, 594 days	3.6
TCGA-BH-A5IZ-01A	51 years, female, black or african american, stage:iib, alive, 567 days	3.6
TCGA-A7-A13E-01A	62 years, female, white, stage:iib, dead, 614 days	3.6
TCGA-AQ-A0Y5-01A	70 years, female, white, stage:iiia, dead, 172 days	3.6
TCGA-AN-A0FN-01A	61 years, female, white, stage:ia, alive, 218 days	3.6
TCGA-A2-A0SY-01A	62 years, female, white, stage:iiia, alive, 1347 days	3.6
TCGA-BH-A0RX-01A	59 years, female, white, stage:iia, alive, 170 days	3.6
TCGA-LL-A441-01A	62 years, female, black or african american, stage:ia, alive, 996 days	3.6
TCGA-B6-A0I5-01A	49 years, female, white, stage:iib, alive, 8556 days	3.6
TCGA-B6-A0WT-01A	61 years, female, white, stage:iib, alive, 5739 days	3.6
TCGA-AC-A5XS-01A	74 years, female, white, stage:iia, alive, 588 days	3.6
TCGA-C8-A132-01A	56 years, female, asian, stage:iib, alive, 383 days	3.6
TCGA-E2-A15P-01A	61 years, female, white, stage:ia, alive, 595 days	3.5
TCGA-EW-A1PB-01A	70 years, female, black or african american, stage:iiia, alive, 608 days	3.5
TCGA-AO-A1KS-01A	69 years, female, white, stage:iia, alive, 350 days	3.5
TCGA-A8-A0A6-01A	64 years, female, stage:iiic, alive, 640 days	3.5
TCGA-C8-A1HI-01A	female, asian, stage:iiia, alive, 343 days	3.5
TCGA-AC-A3YI-01A	74 years, female, white, stage:iiic, alive, 707 days	3.5
TCGA-A2-A0CO-01A	86 years, female, white, stage:iib, dead, 3492 days	3.5
TCGA-A2-A25D-01A	90 years, female, white, stage:iiic, alive, 552 days	3.5
TCGA-E2-A1IF-01A	74 years, female, white, stage:i, alive, 1138 days	3.5
TCGA-Z7-A8R5-01A	61 years, female, white, stage:iiia, alive, 3287 days	3.5
TCGA-A2-A04R-01A	36 years, female, black or african american, stage:ia, alive, 3709 days	3.5
TCGA-D8-A1JS-01A	77 years, female, white, stage:ia, alive, 371 days	3.5
TCGA-EW-A1P5-01A	77 years, female, white, stage:iib, alive, 703 days	3.5
TCGA-A1-A0SF-01A	54 years, female, white, stage:iia, alive, 1463 days	3.5
TCGA-A2-A04Q-01A	48 years, female, white, stage:ia, alive, 2385 days	3.5
TCGA-E2-A573-01A	48 years, female, black or african american, stage:ia, alive, 1062 days	3.5
TCGA-AR-A24R-01A	45 years, female, white, stage:iiia, alive, 3430 days	3.5
TCGA-A2-A0SW-01A	82 years, female, white, stage:iv, dead, 1365 days	3.5
TCGA-A2-A0SU-01A	66 years, female, white, stage:iia, alive, 1662 days	3.4
TCGA-BH-A0HF-01A	77 years, female, white, stage:ia, alive, 727 days	3.4
TCGA-A2-A0YK-01A	61 years, female, white, stage:iia, alive, 588 days	3.4
TCGA-OL-A66L-01A	71 years, female, black or african american, stage:ia, alive, 1301 days	3.4
TCGA-EW-A1PD-01A	61 years, male, white, stage:iia, alive, 424 days	3.4
TCGA-A8-A07E-01A	81 years, female, stage:x, alive, 608 days	3.4
TCGA-AR-A24X-01A	52 years, female, white, stage:iia, alive, 3004 days	3.4
TCGA-AO-A0JM-01A	40 years, female, stage:iib, alive, 2184 days	3.4
TCGA-E2-A1LK-01A	84 years, female, black or african american, stage:iiic, dead, 266 days	3.4
TCGA-BH-A1ET-01A	55 years, female, white, stage:i, dead, 2520 days	3.4
TCGA-UU-A93S-01A	63 years, female, black or african american, stage:iv, dead, 116 days	3.4
TCGA-BH-A8FZ-01A	58 years, female, white, stage:ia, alive, 574 days	3.4
TCGA-EW-A1P4-01A	43 years, female, white, stage:iia, alive, 907 days	3.4
TCGA-BH-A0HA-01A	31 years, female, white, stage:i, alive, 1611 days	3.4
TCGA-A7-A13G-01B	79 years, female, white, stage:iia, alive, 718 days	3.4
TCGA-AR-A24O-01A	43 years, female, white, stage:iiia, alive, 3607 days	3.4
TCGA-AC-A62Y-01A	79 years, female, white, stage:iib, alive, 530 days	3.4
TCGA-B6-A409-01A	44 years, female, black or african american, stage:iiia, dead, 573 days	3.4
TCGA-A8-A07S-01A	73 years, female, stage:iia, alive, 243 days	3.3
TCGA-A2-A0YE-01A	48 years, female, white, stage:iib, alive, 554 days	3.3
TCGA-D8-A27N-01A	36 years, female, white, stage:iiia, alive, 519 days	3.3
TCGA-AN-A0AK-01A	76 years, female, white, stage:iia, alive, 224 days	3.3
TCGA-BH-A0E0-01A	38 years, female, white, stage:iiic, alive, 134 days	3.3
TCGA-A2-A0CS-01A	73 years, female, white, stage:iv, dead, 2348 days	3.3
TCGA-D8-A73W-01A	79 years, female, white, stage:iiia, dead, 385 days	3.3
TCGA-E2-A15J-01A	51 years, female, white, stage:i, alive, 1640 days	3.3
TCGA-GI-A2C9-01A	58 years, female, black or african american, stage:iib, alive, 3342 days	3.3
TCGA-A1-A0SH-01A	39 years, female, white, stage:iia, alive, 1437 days	3.3
TCGA-A2-A0EN-01A	70 years, female, white, stage:iia, alive, 2718 days	3.3
TCGA-E2-A15L-01A	65 years, female, black or african american, stage:iia, alive, 626 days	3.3
TCGA-LD-A9QF-01A	73 years, female, black or african american, stage:ia, alive, 323 days	3.3
TCGA-AO-A1KT-01A	78 years, female, white, stage:iia, alive, 541 days	3.3
TCGA-BH-A0DK-01A	49 years, female, white, stage:iia, alive, 423 days	3.3
TCGA-A2-A0CR-01A	55 years, female, asian, stage:iib, alive, 3283 days	3.3
TCGA-OK-A5Q2-01A	59 years, female, stage:ii, alive, 64 days	3.3
TCGA-AR-A5QN-01A	68 years, female, white, stage:iiic, alive, 1013 days	3.3
TCGA-AN-A0XL-01A	61 years, female, white, stage:iia, alive, 163 days	3.3
TCGA-B6-A0RH-01A	51 years, female, black or african american, stage:iia, dead, 6456 days	3.3
TCGA-AO-A0JJ-01A	54 years, female, white, stage:iib, alive, 1887 days	3.3
TCGA-GM-A2DN-01A	58 years, female, white, stage:iia, alive, 3091 days	3.3
TCGA-D8-A1JA-01A	60 years, female, white, alive, 502 days	3.2
TCGA-D8-A27R-01A	41 years, female, white, stage:iiic, alive, 307 days	3.2
TCGA-E2-A15T-01A	65 years, female, white, stage:iia, alive, 1563 days	3.2
TCGA-E2-A14O-01A	76 years, female, white, stage:iiia, alive, 1359 days	3.2
TCGA-B6-A0X5-01A	61 years, female, black or african american, stage:iib, dead, 2097 days	3.2
TCGA-C8-A1HF-01A	female, asian, stage:iia, alive, 332 days	3.2
TCGA-A8-A07L-01A	58 years, female, stage:iiia, alive, 975 days	3.2
TCGA-AC-A2QH-01B	58 years, female, white, stage:iib, alive, 1005 days	3.2
TCGA-AN-A0XP-01A	69 years, female, white, stage:iiia, alive, 9 days	3.2
TCGA-AC-A2BK-01A	78 years, female, black or african american, stage:iiia, alive, 2222 days	3.2
TCGA-A8-A06T-01A	75 years, female, stage:iiia, alive, 1614 days	3.2
TCGA-B6-A0WX-01A	40 years, female, black or african american, stage:iiia, dead, 639 days	3.2
TCGA-A7-A0CG-01A	78 years, female, white, stage:iia, alive, 1043 days	3.2
TCGA-BH-A0DQ-01A	42 years, female, white, stage:iib, alive, 98 days	3.2
TCGA-E2-A108-01A	64 years, female, white, stage:iiia, alive, 837 days	3.2
TCGA-A2-A0SV-01A	63 years, female, white, stage:iv, dead, 825 days	3.2
TCGA-AQ-A1H3-01A	49 years, female, white, stage:iiic, alive, 989 days	3.2
TCGA-AN-A03X-01A	74 years, female, white, stage:iia, alive, 10 days	3.2
TCGA-A7-A26J-01A	49 years, female, white, stage:iia, alive, 627 days	3.2
TCGA-AR-A0TX-01A	64 years, female, stage:iia, alive, 1972 days	3.2
TCGA-BH-A0BF-01A	56 years, female, white, stage:iib, dead, 1324 days	3.1
TCGA-AO-A0JA-01A	36 years, female, black or african american, stage:iiic, alive, 655 days	3.1
TCGA-E2-A152-01A	56 years, female, white, stage:i, alive, 2128 days	3.1
TCGA-D8-A143-01A	52 years, female, white, stage:iia, alive, 431 days	3.1
TCGA-AO-A03V-01A	41 years, female, white, stage:i, alive, 1351 days	3.1
TCGA-E9-A1RD-01A	67 years, female, white, stage:iia, alive, 34 days	3.1
TCGA-OL-A66O-01A	39 years, female, black or african american, stage:iib, alive, 528 days	3.1
TCGA-LL-A440-01A	61 years, female, white, stage:ia, alive, 759 days	3.1
TCGA-D8-A1JE-01A	62 years, female, white, stage:iia, alive, 575 days	3.1
TCGA-AO-A03T-01A	42 years, female, white, stage:iib, alive, 2124 days	3.1
TCGA-C8-A1HE-01A	female, asian, stage:iia, alive, 375 days	3.1
TCGA-D8-A1JJ-01A	54 years, female, white, stage:iia, alive, 611 days	3.1
TCGA-E2-A574-01A	44 years, female, black or african american, stage:iia, alive, 1179 days	3.1
TCGA-AN-A046-01A	68 years, female, white, stage:iia, alive, 10 days	3.1
TCGA-LL-A7T0-01A	70 years, female, black or african american, stage:iib, alive, 376 days	3.1
TCGA-AC-A23C-01A	62 years, female, white, stage:iib, alive, 585 days	3.1
TCGA-A8-A07Z-01A	85 years, female, stage:iia, alive, 1371 days	3.1
TCGA-EW-A1J6-01A	70 years, female, white, stage:i, alive, 875 days	3.1
TCGA-BH-A0B4-01A	65 years, male, white, stage:iiia, alive, 1191 days	3.1
TCGA-B6-A0WS-01A	58 years, female, black or african american, stage:x, dead, 2965 days	3.1
TCGA-E2-A10B-01A	67 years, female, white, stage:iib, alive, 1141 days	3
TCGA-AO-A03R-01A	57 years, female, white, stage:iib, alive, 2091 days	3
TCGA-AO-A0J5-01A	48 years, female, white, stage:iv, dead, 792 days	3
TCGA-E9-A22E-01A	56 years, female, white, stage:iiia, alive, 1269 days	3
TCGA-OL-A66N-01A	59 years, female, white, stage:iiic, alive, 792 days	3
TCGA-AR-A1AR-01A	50 years, female, white, stage:iiia, dead, 524 days	3
TCGA-E2-A1B4-01A	74 years, female, white, stage:iiia, dead, 1004 days	3
TCGA-B6-A0I2-01A	45 years, female, white, stage:ia, alive, 4361 days	3
TCGA-AR-A254-01A	50 years, female, white, stage:iiia, alive, 2605 days	3
TCGA-D8-A1Y0-01A	65 years, female, white, stage:iiia, alive, 472 days	3
TCGA-LL-A740-01A	61 years, female, black or african american, stage:ia, alive, 441 days	3
TCGA-E9-A1R5-01A	63 years, female, white, stage:ia, alive, 92 days	3
TCGA-BH-A0HN-01A	67 years, female, white, stage:ia, alive, 516 days	3
TCGA-A8-A06X-01A	77 years, female, stage:iib, dead, 943 days	3
TCGA-EW-A2FS-01A	41 years, female, black or african american, stage:iib, alive, 1604 days	3
TCGA-C8-A278-01A	61 years, female, asian, stage:iiia, alive, 297 days	3
TCGA-AO-A0JE-01A	53 years, female, black or african american, stage:iiia, alive, 2335 days	3
TCGA-HN-A2NL-01A	56 years, female, stage:iia, alive, 79 days	3
TCGA-A2-A0CQ-01A	62 years, female, black or african american, stage:ia, alive, 2695 days	3
TCGA-D8-A1XS-01A	48 years, male, white, stage:iiic, alive, 496 days	3
TCGA-AC-A7VC-01A	56 years, female, white, stage:iib, alive, 1 days	2.9
TCGA-C8-A1HK-01A	female, asian, stage:iib, alive, 366 days	2.9
TCGA-A7-A0CE-01A	57 years, female, white, stage:iia, alive, 1074 days	2.9
TCGA-BH-A0H7-01A	65 years, female, white, stage:iiia, alive, 702 days	2.9
TCGA-A1-A0SK-01A	54 years, female, asian, stage:iia, dead, 967 days	2.9
TCGA-BH-A0HI-01A	78 years, female, white, stage:ia, alive, 620 days	2.9
TCGA-A8-A09R-01A	82 years, female, stage:iib, alive, 273 days	2.9
TCGA-BH-A0W3-01A	58 years, female, white, stage:iia, alive, 728 days	2.9
TCGA-C8-A275-01A	56 years, female, asian, stage:iia, alive, 1 days	2.9
TCGA-D8-A1JF-01A	79 years, female, white, stage:iiia, alive, 366 days	2.9
TCGA-AN-A0AT-01A	62 years, female, white, stage:iia, alive, 10 days	2.9
TCGA-A1-A0SP-01A	40 years, female, stage:iia, alive, 584 days	2.9
TCGA-E2-A1B6-01A	44 years, female, white, stage:iia, alive, 867 days	2.9
TCGA-E2-A1IH-01A	80 years, female, white, stage:i, alive, 1026 days	2.9
TCGA-A7-A6VV-01A	51 years, female, black or african american, stage:iia, alive, 313 days	2.9
TCGA-XX-A89A-01A	68 years, female, white, stage:iib, alive, 488 days	2.9
TCGA-BH-A0DZ-01A	43 years, female, white, stage:iib, alive, 495 days	2.9
TCGA-EW-A1P1-01A	68 years, female, white, stage:iiic, alive, 1210 days	2.9
TCGA-A8-A09Q-01A	83 years, female, stage:iiib, alive, 761 days	2.9
TCGA-AR-A2LQ-01A	59 years, female, white, stage:iib, alive, 1233 days	2.9
TCGA-A2-A3XZ-01A	46 years, female, black or african american, stage:i, alive, 1532 days	2.9
TCGA-AN-A04C-01A	51 years, female, white, stage:iib, alive, 54 days	2.9
TCGA-BH-A0HX-01A	54 years, female, white, stage:iib, alive, 829 days	2.9
TCGA-PE-A5DE-01A	41 years, female, white, stage:iia, alive, 2645 days	2.9
TCGA-A2-A0YC-01A	59 years, female, white, stage:iib, alive, 990 days	2.9
TCGA-BH-A1EU-01A	83 years, female, white, stage:i, dead, 1286 days	2.8
TCGA-E2-A1II-01A	51 years, female, white, stage:i, alive, 1025 days	2.8
TCGA-E2-A159-01A	51 years, female, white, stage:iia, alive, 762 days	2.8
TCGA-EW-A1OW-01A	58 years, female, black or african american, stage:iia, alive, 694 days	2.8
TCGA-AN-A04A-01A	36 years, female, white, stage:iiia, alive, 90 days	2.8
TCGA-A8-A07O-01A	51 years, female, stage:iia, alive, 304 days	2.8
TCGA-EW-A6SA-01A	59 years, male, black or african american, stage:ii, alive, 510 days	2.8
TCGA-A2-A0CM-01A	41 years, female, black or african american, stage:iia, dead, 754 days	2.8
TCGA-AR-A250-01A	58 years, female, white, stage:iia, alive, 2707 days	2.8
TCGA-E2-A1LI-01A	57 years, female, white, stage:iib, alive, 3121 days	2.8
TCGA-AR-A0TT-01A	53 years, female, black or african american, stage:iiia, alive, 3316 days	2.8
TCGA-E9-A3HO-01A	49 years, female, white, stage:iia, alive, 1158 days	2.8
TCGA-A7-A425-01A	70 years, female, white, stage:iiic, alive, 447 days	2.8
TCGA-BH-A0B3-01A	53 years, female, white, stage:iib, alive, 1203 days	2.8
TCGA-A2-A3XX-01A	49 years, female, black or african american, stage:iia, dead, 1439 days	2.8
TCGA-B6-A0IQ-01A	40 years, female, white, stage:iiia, alive, 4285 days	2.8
TCGA-EW-A1OV-01A	56 years, female, white, stage:iib, alive, 789 days	2.8
TCGA-AC-A6IV-01A	48 years, female, white, stage:iib, alive, 568 days	2.8
TCGA-E9-A1QZ-01A	61 years, female, white, stage:iia, alive, 755 days	2.8
TCGA-A2-A04Y-01A	53 years, female, white, stage:iib, alive, 1099 days	2.8
TCGA-AR-A1AH-01A	52 years, female, white, stage:iib, alive, 3807 days	2.8
TCGA-A8-A0A7-01A	57 years, female, stage:iib, alive, 30 days	2.8
TCGA-BH-A18Q-01A	56 years, female, white, stage:iib, dead, 1692 days	2.8
TCGA-E2-A1IU-01A	61 years, female, white, stage:ia, alive, 337 days	2.8
TCGA-BH-A18V-01A	48 years, female, white, stage:iib, dead, 1556 days	2.8
TCGA-A2-A4S2-01A	62 years, female, white, stage:iiia, alive, 643 days	2.7
TCGA-B6-A0IJ-01A	42 years, female, black or african american, stage:iib, alive, 7106 days	2.7
TCGA-E2-A15A-01A	45 years, female, white, stage:iiic, alive, 710 days	2.7
TCGA-BH-A5J0-01A	63 years, female, black or african american, stage:ia, alive, 715 days	2.7
TCGA-EW-A1IZ-01A	53 years, female, white, stage:iiia, alive, 554 days	2.7
TCGA-OL-A5D8-01A	40 years, female, black or african american, stage:iib, alive, 973 days	2.7
TCGA-BH-A0BJ-01A	41 years, female, white, stage:iib, alive, 660 days	2.7
TCGA-S3-AA17-01A	64 years, female, black or african american, stage:iib, alive, 424 days	2.7
TCGA-BH-A18T-01A	70 years, female, white, stage:iia, dead, 224 days	2.7
TCGA-E9-A1N9-01A	58 years, female, white, stage:iia, alive, 1101 days	2.7
TCGA-E2-A1B0-01A	50 years, female, white, stage:iiia, alive, 1631 days	2.7
TCGA-AN-A0FJ-01A	60 years, female, white, stage:iv, alive, 242 days	2.7
TCGA-AR-A1AO-01A	47 years, female, white, stage:iia, alive, 2618 days	2.7
TCGA-E9-A227-01A	42 years, female, white, stage:iib, alive, 975 days	2.7
TCGA-AO-A12D-01A	43 years, female, white, stage:iia, alive, 2515 days	2.7
TCGA-A2-A25F-01A	66 years, female, white, stage:iia, alive, 322 days	2.7
TCGA-AO-A12G-01A	75 years, female, white, stage:iia, alive, 1639 days	2.6
TCGA-BH-A0B7-01A	42 years, female, white, stage:iib, alive, 2559 days	2.6
TCGA-AR-A0TW-01A	50 years, female, white, stage:iiia, alive, 3009 days	2.6
TCGA-S3-A6ZH-01A	29 years, female, black or african american, stage:iiic, alive, 641 days	2.6
TCGA-E2-A15H-01A	38 years, female, white, stage:iia, alive, 393 days	2.6
TCGA-A2-A0YI-01A	62 years, female, white, stage:i, alive, 1505 days	2.6
TCGA-A2-A3XT-01A	45 years, female, black or african american, stage:iib, alive, 2770 days	2.6
TCGA-AQ-A54N-01A	51 years, female, black or african american, stage:iia, alive, 78 days	2.6
TCGA-BH-A0AZ-01A	47 years, female, white, stage:iiia, alive, 1919 days	2.6
TCGA-AC-A6IW-01A	73 years, female, black or african american, stage:iia, alive, 413 days	2.6
TCGA-BH-A1F0-01A	80 years, female, white, stage:iia, dead, 785 days	2.6
TCGA-A2-A0EV-01A	80 years, female, white, stage:ia, alive, 968 days	2.6
TCGA-BH-A0BZ-01A	59 years, female, white, stage:iiia, alive, 2255 days	2.6
TCGA-GM-A4E0-01A	67 years, female, white, stage:iiic, alive, 2191 days	2.6
TCGA-A2-A0YF-01A	67 years, female, black or african american, stage:i, alive, 1535 days	2.6
TCGA-OL-A66K-01A	72 years, female, white, stage:iia, dead, 1275 days	2.6
TCGA-A2-A0T4-01A	62 years, female, white, stage:iia, alive, 624 days	2.6
TCGA-B6-A0IM-01A	75 years, female, black or african american, stage:iib, dead, 3873 days	2.5
TCGA-AC-A3QQ-01B	54 years, female, white, stage:ia, alive, 734 days	2.5
TCGA-D8-A1Y2-01A	71 years, female, white, stage:iia, alive, 433 days	2.5
TCGA-A8-A08S-01A	71 years, female, stage:iia, alive, 1004 days	2.5
TCGA-EW-A1P7-01A	59 years, female, white, stage:iia, alive, 915 days	2.5
TCGA-E2-A150-01A	48 years, female, white, stage:iia, alive, 1935 days	2.5
TCGA-OL-A5RU-01A	63 years, female, black or african american, stage:iia, alive, 1219 days	2.5
TCGA-AO-A0JG-01A	49 years, female, white, stage:iiia, alive, 798 days	2.5
TCGA-C8-A134-01A	52 years, female, asian, stage:iia, alive, 383 days	2.5
TCGA-E9-A3X8-01A	48 years, female, white, stage:iib, alive, 926 days	2.5
TCGA-A7-A5ZV-01A	62 years, female, black or african american, stage:iia, alive, 368 days	2.5
TCGA-BH-A0HU-01A	52 years, female, white, stage:ia, alive, 392 days	2.5
TCGA-AN-A041-01A	29 years, female, white, stage:iib, alive, 7 days	2.5
TCGA-C8-A26X-01A	58 years, female, asian, stage:iia, alive, 376 days	2.5
TCGA-S3-AA12-01A	82 years, female, black or african american, stage:iiia, alive, 574 days	2.5
TCGA-AR-A0TR-01A	69 years, female, white, stage:iib, dead, 160 days	2.5
TCGA-A2-A0CX-01A	52 years, female, white, stage:iia, alive, 1728 days	2.5
TCGA-AR-A0TV-01A	66 years, female, stage:iia, alive, 2288 days	2.5
TCGA-A8-A06Y-01A	66 years, female, stage:iia, alive, 791 days	2.5
TCGA-A8-A099-01A	76 years, female, stage:x, alive, 304 days	2.4
TCGA-E2-A10A-01A	41 years, female, white, stage:iib, alive, 1229 days	2.4
TCGA-AR-A1AQ-01A	49 years, female, white, stage:iia, alive, 3021 days	2.4
TCGA-E2-A14N-01A	37 years, female, white, stage:iib, alive, 1434 days	2.4
TCGA-D8-A1XA-01A	64 years, female, white, stage:ia, alive, 839 days	2.4
TCGA-AQ-A04J-01A	45 years, female, white, stage:iia, alive, 819 days	2.4
TCGA-A2-A3XS-01A	63 years, female, black or african american, stage:iiia, dead, 1032 days	2.4
TCGA-A7-A26G-01A	50 years, female, black or african american, stage:iia, alive, 722 days	2.4
TCGA-BH-A0BG-01A	73 years, female, white, stage:i, alive, 1871 days	2.4
TCGA-AN-A0FD-01A	71 years, female, white, stage:iia, alive, 196 days	2.4
TCGA-AC-A8OP-01A	72 years, female, black or african american, stage:ia, alive, 614 days	2.4
TCGA-AN-A0AL-01A	41 years, female, white, stage:iiib, alive, 227 days	2.4
TCGA-E9-A1RB-01A	40 years, female, white, stage:iia, dead, 976 days	2.4
TCGA-LL-A5YO-01A	50 years, female, black or african american, stage:ia, alive, 440 days	2.4
TCGA-AR-A2LH-01A	55 years, female, white, stage:iii, dead, 616 days	2.4
TCGA-BH-A0B0-01A	56 years, female, black or african american, stage:i, alive, 2477 days	2.4
TCGA-S3-AA15-01A	51 years, female, black or african american, stage:iib, alive, 525 days	2.4
TCGA-A1-A0SJ-01A	39 years, female, black or african american, stage:iiia, alive, 416 days	2.4
TCGA-AR-A24L-01A	26 years, female, white, stage:iib, dead, 2866 days	2.4
TCGA-D8-A1JC-01A	59 years, female, white, stage:iiia, alive, 480 days	2.4
TCGA-D8-A1XJ-01A	76 years, female, white, stage:iiia, alive, 663 days	2.4
TCGA-EW-A1PF-01A	50 years, female, white, stage:ia, alive, 439 days	2.4
TCGA-A8-A07W-01A	76 years, female, stage:iv, alive, 304 days	2.3
TCGA-JL-A3YW-01A	female, asian, stage:iib, alive, 360 days	2.3
TCGA-AC-A23H-01A	90 years, female, white, stage:iia, dead, 174 days	2.3
TCGA-BH-A18R-01A	50 years, female, white, stage:iia, dead, 1142 days	2.3
TCGA-E2-A1IG-01A	45 years, female, white, stage:iib, alive, 2140 days	2.3
TCGA-OL-A5RZ-01A	57 years, female, black or african american, stage:ia, alive, 679 days	2.3
TCGA-C8-A12Q-01A	78 years, female, asian, stage:iiia, dead, 385 days	2.3
TCGA-A8-A08I-01A	53 years, female, stage:iia, alive, 365 days	2.3
TCGA-LL-A50Y-01A	84 years, female, white, stage:iia, alive, 762 days	2.3
TCGA-E9-A1NF-01A	60 years, female, white, stage:iia, dead, 1072 days	2.3
TCGA-A8-A08F-01A	59 years, female, stage:iiic, alive, 1004 days	2.3
TCGA-E9-A1ND-01A	75 years, female, white, stage:iib, alive, 1266 days	2.3
TCGA-AC-A2BM-01A	41 years, female, black or african american, stage:iib, alive, 3022 days	2.3
TCGA-BH-A0DX-01A	62 years, female, white, stage:i, alive, 2156 days	2.3
TCGA-BH-A0DI-01A	63 years, female, white, stage:iib, alive, 912 days	2.3
TCGA-E9-A1NE-01A	28 years, female, white, stage:iib, alive, 1088 days	2.3
TCGA-A2-A0YM-01A	68 years, female, white, stage:iia, alive, 965 days	2.3
TCGA-A8-A06O-01A	60 years, female, stage:i, alive, 396 days	2.3
TCGA-BH-A0HK-01A	81 years, female, white, stage:iib, alive, 178 days	2.2
TCGA-GM-A2DD-01A	53 years, female, white, stage:i, alive, 2282 days	2.2
TCGA-AR-A24Z-01A	57 years, female, white, stage:iia, alive, 3001 days	2.2
TCGA-D8-A1X8-01A	63 years, female, white, stage:iiia, alive, 783 days	2.2
TCGA-AC-A3TN-01A	75 years, female, white, stage:iib, alive, 456 days	2.2
TCGA-OL-A5D7-01A	70 years, female, black or african american, stage:iia, alive, 1780 days	2.2
TCGA-AO-A0JL-01A	59 years, female, white, stage:iiia, alive, 1683 days	2.2
TCGA-UL-AAZ6-01A	73 years, female, black or african american, stage:iia, alive, 518 days	2.2
TCGA-BH-A208-01A	48 years, female, white, stage:iib, dead, 1759 days	2.2
TCGA-A8-A09E-01A	73 years, female, stage:iiib, alive, 1492 days	2.2
TCGA-B6-A0RT-01A	39 years, female, white, stage:iiia, alive, 2721 days	2.2
TCGA-BH-A0H0-01A	69 years, female, white, stage:ia, alive, 461 days	2.2
TCGA-BH-A0B6-01A	47 years, female, white, stage:i, alive, 2483 days	2.2
TCGA-B6-A0RE-01A	61 years, female, black or african american, stage:x, alive, 7777 days	2.2
TCGA-A2-A0CT-01A	71 years, female, white, stage:iia, alive, 2289 days	2.2
TCGA-A2-A0ST-01A	62 years, female, white, stage:iia, alive, 3017 days	2.2
TCGA-B6-A1KI-01A	63 years, female, white, stage:i, alive, 2236 days	2.2
TCGA-LL-A442-01A	56 years, female, black or african american, stage:iia, alive, 889 days	2.2
TCGA-C8-A1HM-01A	74 years, female, asian, stage:iia, alive, 375 days	2.2
TCGA-BH-A8FY-01A	87 years, female, white, stage:ia, dead, 295 days	2.2
TCGA-E2-A15M-01A	66 years, female, white, stage:iia, dead, 336 days	2.2
TCGA-AC-A3YJ-01A	66 years, female, white, stage:iia, alive, 754 days	2.2
TCGA-E2-A15S-01A	34 years, female, white, stage:iib, alive, 428 days	2.1
TCGA-AR-A1AX-01A	64 years, female, white, stage:i, alive, 2629 days	2.1
TCGA-AO-A0J7-01A	72 years, female, white, stage:iib, alive, 618 days	2.1
TCGA-A8-A09I-01A	84 years, female, stage:iia, alive, 1371 days	2.1
TCGA-BH-A0C3-01A	47 years, female, white, stage:i, alive, 2709 days	2.1
TCGA-BH-A18G-01A	81 years, female, white, stage:ia, alive, 149 days	2.1
TCGA-E2-A109-01A	64 years, female, white, stage:iia, alive, 1417 days	2.1
TCGA-BH-A42T-01A	75 years, female, black or african american, stage:iia, dead, 320 days	2.1
TCGA-OL-A5RY-01A	52 years, female, black or african american, stage:iia, alive, 752 days	2.1
TCGA-PL-A8LZ-01A	29 years, female, black or african american, stage:iiib, alive, 302 days	2.1
TCGA-B6-A3ZX-01A	50 years, female, black or african american, stage:iv, dead, 1152 days	2.1
TCGA-E9-A5FK-01A	60 years, female, white, stage:iiic, alive, 812 days	2.1
TCGA-LL-A5YP-01A	49 years, female, black or african american, stage:iib, alive, 450 days	2.1
TCGA-E9-A2JT-01A	63 years, female, white, stage:iia, alive, 288 days	2.1
TCGA-B6-A0RG-01A	26 years, female, white, stage:iib, alive, 2082 days	2.1
TCGA-AN-A0FK-01A	88 years, female, white, stage:iiib, alive, 213 days	2.1
TCGA-AO-A03L-01A	34 years, female, asian, stage:iiia, alive, 2442 days	2.1
TCGA-LL-A5YN-01A	46 years, female, black or african american, stage:iia, alive, 447 days	2.1
TCGA-EW-A1J1-01A	38 years, female, white, stage:iib, alive, 575 days	2.1
TCGA-EW-A1J3-01A	61 years, female, white, stage:ia, alive, 504 days	2.1
TCGA-AO-A12E-01A	51 years, female, white, stage:iib, alive, 2142 days	2.1
TCGA-B6-A0IO-01A	66 years, female, white, stage:iia, alive, 5042 days	2.1
TCGA-BH-A0AW-01A	56 years, female, white, stage:iia, alive, 622 days	2.1
TCGA-A8-A09X-01A	62 years, female, stage:iiic, dead, 426 days	2.1
TCGA-BH-A0DE-01A	62 years, female, white, stage:iia, alive, 2372 days	2.1
TCGA-A2-A0YT-01A	56 years, female, white, stage:iiib, dead, 723 days	2
TCGA-OL-A5D6-01A	71 years, female, black or african american, stage:iia, dead, 1104 days	2
TCGA-E2-A3DX-01A	43 years, female, white, stage:iiic, alive, 1325 days	2
TCGA-D8-A1Y3-01A	61 years, female, white, stage:iiia, alive, 430 days	2
TCGA-D8-A1XF-01A	45 years, female, white, stage:iia, alive, 463 days	2
TCGA-BH-A1EW-01A	38 years, female, white, stage:iia, dead, 1694 days	2
TCGA-GM-A3NW-01A	63 years, female, white, stage:iia, alive, 3361 days	2
TCGA-B6-A1KN-01A	58 years, female, white, stage:iiib, alive, 4233 days	2
TCGA-A2-A4S3-01A	59 years, female, black or african american, stage:iib, alive, 666 days	2
TCGA-B6-A0IA-01A	51 years, female, white, stage:iia, alive, 8391 days	2
TCGA-E2-A1LE-01A	71 years, female, white, stage:iiic, dead, 879 days	2
TCGA-E9-A1RF-01A	68 years, female, white, stage:iiia, alive, 200 days	2
TCGA-C8-A1HN-01A	56 years, female, asian, stage:iia, alive, 394 days	2
TCGA-A8-A09D-01A	47 years, female, stage:iib, alive, 1522 days	2
TCGA-BH-A0E1-01A	52 years, female, white, stage:iib, alive, 477 days	2
TCGA-E9-A1RH-01A	63 years, female, white, stage:iia, alive, 1417 days	2
TCGA-A7-A3J1-01A	63 years, female, white, stage:ia, alive, 343 days	2
TCGA-D8-A27W-01A	55 years, female, white, stage:iiib, alive, 373 days	2
TCGA-A7-A0D9-01A	37 years, female, white, stage:iia, alive, 1139 days	1.9
TCGA-AC-A2FB-01A	65 years, female, white, stage:iia, alive, 1234 days	1.9
TCGA-E2-A107-01A	54 years, female, white, stage:iiia, alive, 1047 days	1.9
TCGA-A1-A0SN-01A	50 years, female, white, stage:iia, alive, 1196 days	1.9
TCGA-B6-A0IK-01A	63 years, female, white, stage:iiib, dead, 571 days	1.9
TCGA-AR-A256-01A	45 years, female, white, stage:iia, dead, 2854 days	1.9
TCGA-BH-A0B9-01A	44 years, female, white, stage:ia, alive, 1572 days	1.9
TCGA-A2-A04U-01A	47 years, female, white, stage:iia, alive, 2654 days	1.9
TCGA-AC-A7VB-01A	51 years, female, black or african american, stage:iia, alive, 250 days	1.9
TCGA-A8-A085-01A	44 years, male, stage:iib, alive, 1124 days	1.9
TCGA-BH-A0BW-01A	71 years, female, black or african american, stage:i, alive, 2371 days	1.9
TCGA-A2-A3Y0-01A	57 years, female, black or african american, stage:iib, alive, 1546 days	1.9
TCGA-GM-A2DO-01A	54 years, female, black or african american, stage:i, alive, 2596 days	1.9
TCGA-A2-A0CU-01A	73 years, female, white, stage:iia, dead, 158 days	1.9
TCGA-AO-A1KR-01A	51 years, female, white, stage:iia, alive, 2513 days	1.9
TCGA-LL-A6FR-01A	50 years, female, black or african american, stage:iia, alive, 489 days	1.9
TCGA-AO-A0JD-01A	59 years, female, white, stage:iiia, alive, 2190 days	1.9
TCGA-GM-A2DA-01A	46 years, female, white, stage:iib, dead, 6593 days	1.9
TCGA-A7-A56D-01A	84 years, female, black or african american, stage:iia, alive, 448 days	1.8
TCGA-B6-A0IG-01A	50 years, female, white, stage:iib, dead, 4456 days	1.8
TCGA-E2-A1LB-01A	41 years, female, black or african american, stage:iib, alive, 2306 days	1.8
TCGA-C8-A27B-01A	48 years, female, asian, stage:iib, alive, 439 days	1.8
TCGA-BH-A0B1-01A	66 years, female, white, stage:iib, alive, 1148 days	1.8
TCGA-A8-A08J-01A	52 years, female, stage:iv, dead, 1127 days	1.8
TCGA-E9-A3QA-01A	33 years, female, white, stage:iia, alive, 918 days	1.8
TCGA-AO-A0JB-01A	50 years, female, white, stage:iiia, alive, 1542 days	1.8
TCGA-E2-A1AZ-01A	63 years, female, white, stage:iib, alive, 2329 days	1.8
TCGA-B6-A1KF-01A	68 years, female, white, stage:iib, alive, 3088 days	1.8
TCGA-AQ-A04L-01B	48 years, female, white, stage:iia, alive, 3957 days	1.8
TCGA-AR-A1AJ-01A	83 years, female, white, stage:i, alive, 3072 days	1.8
TCGA-A2-A0T2-01A	66 years, female, white, stage:iv, dead, 255 days	1.8
TCGA-E9-A1N4-01A	41 years, female, white, stage:iiia, alive, 1000 days	1.8
TCGA-AO-A0J6-01A	61 years, female, white, stage:iia, alive, 1140 days	1.8
TCGA-A7-A13F-01A	44 years, female, white, stage:iiia, alive, 765 days	1.7
TCGA-A2-A1FV-01A	74 years, female, white, stage:iib, alive, 714 days	1.7
TCGA-A2-A04P-01A	36 years, female, black or african american, stage:iiic, dead, 548 days	1.7
TCGA-AN-A0FL-01A	62 years, female, white, stage:iia, alive, 231 days	1.7
TCGA-E9-A54Y-01A	63 years, female, white, stage:iiia, alive, 725 days	1.7
TCGA-AR-A1AV-01A	68 years, male, white, stage:iib, alive, 1864 days	1.7
TCGA-LL-A6FQ-01A	77 years, female, black or african american, stage:iiia, alive, 80 days	1.7
TCGA-D8-A140-01A	62 years, female, white, stage:iib, alive, 403 days	1.7
TCGA-AO-A0J2-01A	41 years, female, white, stage:ia, alive, 997 days	1.7
TCGA-AN-A0FZ-01A	45 years, female, white, stage:iiia, alive, 10 days	1.7
TCGA-BH-A1F6-01A	51 years, female, white, dead, 2965 days	1.7
TCGA-A2-A1FX-01A	61 years, female, white, stage:iiia, alive, 1847 days	1.7
TCGA-LL-A6FP-01A	90 years, female, white, stage:iia, alive, 677 days	1.6
TCGA-E2-A2P6-01A	77 years, female, stage:iib, alive, 1051 days	1.6
TCGA-GI-A2C8-01A	63 years, female, white, stage:iiib, alive, 225 days	1.6
TCGA-AR-A252-01A	50 years, female, white, stage:i, alive, 2838 days	1.6
TCGA-C8-A137-01A	34 years, female, asian, stage:iib, alive, 379 days	1.6
TCGA-D8-A1J9-01A	48 years, female, white, stage:ia, alive, 532 days	1.6
TCGA-AO-A03U-01B	31 years, female, white, stage:i, dead, 1793 days	1.6
TCGA-AO-A12F-01A	36 years, female, white, stage:iia, alive, 1842 days	1.6
TCGA-A2-A0YG-01A	63 years, female, white, stage:iiic, alive, 666 days	1.6
TCGA-AQ-A54O-01A	51 years, male, black or african american, stage:iia, alive, 1001 days	1.6
TCGA-B6-A0X1-01A	48 years, female, white, dead, 7455 days	1.6
TCGA-D8-A27E-01A	66 years, female, white, stage:ia, alive, 530 days	1.6
TCGA-AR-A0TS-01A	46 years, female, white, stage:iib, alive, 2558 days	1.6
TCGA-AO-A124-01A	38 years, female, white, stage:iia, alive, 3506 days	1.5
TCGA-A8-A09M-01A	75 years, female, stage:iiic, alive, 1006 days	1.5
TCGA-EW-A1PA-01A	59 years, female, white, stage:iib, alive, 575 days	1.5
TCGA-C8-A12M-01A	70 years, female, asian, stage:iia, alive, 358 days	1.5
TCGA-E9-A22B-01A	71 years, female, white, stage:ia, alive, 1167 days	1.5
TCGA-A8-A08L-01A	89 years, female, stage:iiia, dead, 304 days	1.5
TCGA-E2-A572-01A	72 years, female, black or african american, stage:iiia, alive, 1208 days	1.5
TCGA-EW-A423-01A	75 years, female, white, stage:iia, alive, 533 days	1.4
TCGA-A8-A09W-01A	70 years, female, stage:iiib, alive, 30 days	1.4
TCGA-BH-A0E6-01A	69 years, female, white, stage:ia, alive, 293 days	1.4
TCGA-A1-A0SM-01A	77 years, male, white, stage:iia, alive, 242 days	1.4
TCGA-D8-A1JG-01B	62 years, female, white, stage:iia, alive, 1612 days	1.4
TCGA-E2-A1LH-01A	59 years, female, white, stage:i, alive, 3247 days	1.4
TCGA-AO-A128-01A	61 years, female, white, stage:iia, alive, 3248 days	1.4
TCGA-BH-A0BV-01A	78 years, female, white, stage:iib, alive, 1519 days	1.4
TCGA-A2-A0EP-01A	56 years, female, white, stage:i, alive, 3603 days	1.4
TCGA-3C-AALJ-01A	62 years, female, black or african american, stage:iib, alive, 1474 days	1.4
TCGA-C8-A3M8-01A	68 years, female, asian, stage:ia, alive, 394 days	1.4
TCGA-GM-A3XL-01A	49 years, female, black or african american, stage:iia, alive, 2108 days	1.3
TCGA-E9-A243-01A	52 years, female, white, stage:iia, alive, 612 days	1.3
TCGA-D8-A1XW-01A	53 years, female, white, stage:iia, alive, 1309 days	1.3
TCGA-AN-A049-01A	62 years, female, white, stage:iia, alive, 19 days	1.3
TCGA-BH-A18H-01A	63 years, female, white, stage:ia, alive, 652 days	1.3
TCGA-E2-A15F-01A	64 years, female, white, stage:i, alive, 658 days	1.3
TCGA-BH-A204-01A	80 years, female, white, stage:iib, dead, 2534 days	1.3
TCGA-C8-A26Z-01A	female, asian, stage:iia, alive, 470 days	1.3
TCGA-C8-A27A-01A	48 years, female, asian, stage:iib, alive, 747 days	1.3
TCGA-E2-A1L7-01A	40 years, female, white, stage:iiia, alive, 1836 days	1.3
TCGA-E2-A1IK-01A	71 years, female, white, stage:iia, alive, 1800 days	1.3
TCGA-E2-A56Z-01A	69 years, female, black or african american, stage:iib, alive, 252 days	1.3
TCGA-E9-A22G-01A	47 years, female, white, stage:iia, alive, 1239 days	1.3
TCGA-AC-A5XU-01A	74 years, female, black or african american, stage:iib, alive, 455 days	1.3
TCGA-GM-A2DF-01A	53 years, female, black or african american, stage:iia, alive, 2155 days	1.3
TCGA-BH-A0BP-01A	76 years, female, white, stage:i, dead, 2296 days	1.2
TCGA-BH-A202-01A	60 years, female, white, stage:ii, alive, 795 days	1.2
TCGA-A8-A07C-01A	57 years, female, stage:iia, alive, 1034 days	1.2
TCGA-A2-A1G1-01A	85 years, female, white, stage:iib, alive, 584 days	1.2
TCGA-WT-AB41-01A	female, black or african american, stage:iib, alive, 1611 days	1.2
TCGA-BH-A0C7-01B	48 years, female, white, stage:iib, alive, 2767 days	1.2
TCGA-E9-A3Q9-01A	78 years, female, white, stage:iiic, alive, 1001 days	1.2
TCGA-C8-A1HG-01A	female, asian, stage:iia, alive, 345 days	1.2
TCGA-A8-A08G-01A	41 years, female, stage:iia, alive, 607 days	1.2
TCGA-GM-A2DK-01A	58 years, female, white, stage:i, alive, 2645 days	1.2
TCGA-AQ-A04H-01B	61 years, female, white, stage:iiia, alive, 754 days	1.2
TCGA-AO-A0JC-01A	64 years, female, white, stage:iia, alive, 1547 days	1.2
TCGA-AC-A2QJ-01A	48 years, female, white, stage:iiib, dead, 446 days	1.2
TCGA-BH-A0HO-01A	48 years, female, white, stage:iia, alive, 76 days	1.2
TCGA-E2-A1B5-01A	46 years, female, white, stage:iia, alive, 984 days	1.2
TCGA-AC-A2FM-01A	87 years, female, white, stage:iib, dead, 792 days	1.1
TCGA-A2-A0ET-01A	58 years, female, white, stage:iiia, alive, 1066 days	1.1
TCGA-A2-A0D4-01A	37 years, female, black or african american, stage:iib, alive, 767 days	1.1
TCGA-AN-A0FV-01A	58 years, female, white, stage:iia, alive, 10 days	1.1
TCGA-A8-A07U-01A	66 years, female, stage:iiia, alive, 760 days	1.1
TCGA-D8-A1JN-01A	80 years, female, white, stage:iiic, alive, 620 days	1.1
TCGA-BH-A0B8-01A	64 years, female, white, stage:i, alive, 1569 days	1.1
TCGA-C8-A1HL-01A	female, asian, stage:iiia, alive, 317 days	1.1
TCGA-S3-AA0Z-01A	63 years, female, black or african american, stage:iib, alive, 629 days	1.1
TCGA-A8-A06Q-01A	63 years, female, stage:iiia, alive, 31 days	1.1
TCGA-LL-A8F5-01A	61 years, female, black or african american, stage:iia, alive, 596 days	1.1
TCGA-E2-A105-01A	79 years, female, white, stage:iia, alive, 1308 days	1.1
TCGA-D8-A1X5-01A	81 years, female, white, stage:iiic, alive, 565 days	1.1
TCGA-LL-A5YM-01A	88 years, female, black or african american, stage:iiib, alive, 466 days	1
TCGA-C8-A12X-01A	62 years, female, asian, stage:iib, alive, 385 days	1
TCGA-LL-A9Q3-01A	69 years, female, white, stage:iiic, alive, 532 days	1
TCGA-A2-A3XU-01A	35 years, female, black or african american, stage:iib, dead, 912 days	1
TCGA-EW-A6SB-01A	62 years, female, black or african american, stage:ii, alive, 760 days	1
TCGA-BH-A18L-01A	50 years, female, white, stage:iiia, dead, 811 days	1
TCGA-B6-A0I9-01A	62 years, female, white, stage:iv, dead, 362 days	1
TCGA-C8-A26Y-01A	90 years, female, asian, stage:iia, alive, 394 days	1
TCGA-E9-A1RE-01A	75 years, female, white, stage:iiia, alive, 1419 days	1
TCGA-E2-A1IE-01A	61 years, female, white, stage:iib, alive, 2362 days	0.9
TCGA-D8-A1XC-01A	85 years, female, white, stage:iiib, dead, 377 days	0.9
TCGA-OL-A66P-01A	75 years, female, black or african american, stage:iia, alive, 428 days	0.9
TCGA-C8-A1HJ-01A	53 years, female, asian, stage:iia, alive, 5 days	0.9
TCGA-D8-A1XV-01A	84 years, female, white, stage:iia, alive, 461 days	0.9
TCGA-3C-AALI-01A	50 years, female, black or african american, stage:iib, alive, 4005 days	0.9
TCGA-E9-A2JS-01A	72 years, female, white, stage:iib, dead, 904 days	0.9
TCGA-A2-A04T-01A	62 years, female, white, stage:iia, alive, 2246 days	0.8
TCGA-AC-A62V-01A	58 years, male, black or african american, stage:iv, dead, 348 days	0.8
TCGA-BH-A1FR-01A	73 years, female, white, stage:iiib, dead, 1642 days	0.8
TCGA-BH-A0EE-01A	68 years, female, white, stage:iib, alive, 943 days	0.8
TCGA-B6-A0IN-01A	45 years, female, white, stage:x, dead, 2573 days	0.8
TCGA-E2-A15R-01A	64 years, female, white, stage:iia, alive, 1732 days	0.8
TCGA-A2-A4S1-01A	66 years, female, white, stage:iia, alive, 820 days	0.8
TCGA-AR-A1AI-01A	47 years, female, white, stage:iia, alive, 3296 days	0.8
TCGA-E2-A106-01A	34 years, female, asian, stage:ib, alive, 2541 days	0.8
TCGA-E2-A155-01A	58 years, female, white, stage:iib, alive, 640 days	0.8
TCGA-B6-A0X4-01A	62 years, female, white, stage:iib, dead, 860 days	0.8
TCGA-E9-A245-01A	47 years, female, white, stage:iib, dead, 26 days	0.7
TCGA-A8-A06U-01A	80 years, female, stage:iib, dead, 883 days	0.7
TCGA-A2-A4S0-01A	77 years, female, white, stage:iia, alive, 706 days	0.7
TCGA-EW-A2FW-01A	52 years, female, white, stage:iia, alive, 672 days	0.7
TCGA-E2-A1LS-01A	46 years, female, white, stage:ia, alive, 1604 days	0.7
TCGA-C8-A1HO-01A	34 years, female, asian, stage:iiic, alive, 375 days	0.7
TCGA-PL-A8LX-01A	35 years, female, black or african american, stage:iv, alive, 5 days	0.6
TCGA-BH-A1F8-01A	90 years, female, white, stage:iiib, dead, 763 days	0.6
TCGA-AN-A0FW-01A	67 years, female, white, stage:iiia, alive, 11 days	0.6
TCGA-3C-AAAU-01A	55 years, female, white, stage:x, alive, 4047 days	0.6
TCGA-AO-A0J3-01A	67 years, female, white, stage:iib, alive, 651 days	0.5
TCGA-E9-A22D-01A	38 years, female, white, stage:iia, alive, 1248 days	0.5
TCGA-A2-A1FW-01A	62 years, female, white, stage:iiia, alive, 528 days	0.5
TCGA-BH-A0HL-01A	56 years, female, white, stage:iib, alive, 72 days	0.5
TCGA-D8-A1JM-01A	59 years, female, white, stage:iib, alive, 590 days	0.5
TCGA-D8-A13Y-01A	52 years, female, white, stage:ia, alive, 1728 days	0.5
TCGA-A7-A3J0-01A	62 years, female, white, stage:iia, alive, 313 days	0.5
TCGA-E9-A5UO-01A	41 years, female, white, stage:iia, alive, 785 days	0.5
TCGA-A7-A3RF-01A	79 years, female, white, stage:iia, alive, 408 days	0.5
TCGA-GM-A2DC-01A	57 years, female, white, stage:iia, alive, 2535 days	0.5
TCGA-E9-A1R7-01A	64 years, female, white, stage:iia, alive, 1467 days	0.5
TCGA-AR-A0U2-01A	47 years, female, white, stage:iiia, dead, 2551 days	0.5
TCGA-D8-A1JI-01A	54 years, female, white, stage:iia, alive, 577 days	0.5
TCGA-A1-A0SQ-01A	45 years, female, white, stage:iib, alive, 554 days	0.5
TCGA-E9-A228-01A	58 years, female, white, stage:iib, alive, 1285 days	0.4
TCGA-A8-A06Z-01A	84 years, female, stage:iib, alive, 31 days	0.4
TCGA-B6-A0I1-01A	73 years, female, black or african american, stage:iia, dead, 2361 days	0.4
TCGA-AO-A12B-01A	63 years, female, white, stage:iia, alive, 2989 days	0.3
TCGA-E2-A14T-01A	52 years, female, white, stage:iia, alive, 2311 days	0.3
TCGA-B6-A1KC-01B	67 years, female, white, stage:iib, alive, 1326 days	0.3
TCGA-A2-A3XV-01A	46 years, female, black or african american, stage:iia, alive, 996 days	0.3
TCGA-EW-A1OX-01A	43 years, female, white, stage:iia, alive, 911 days	0.3
TCGA-E9-A1N3-01A	70 years, female, white, stage:iiia, alive, 1059 days	0.3
TCGA-C8-A12U-01A	46 years, female, asian, stage:iib, alive, 385 days	0.2
TCGA-A8-A09K-01A	68 years, female, stage:iia, alive, 912 days	0.1

## Sheet: Lung-Normal
GTEx sample id	Sample description	nTPM*	*nTPM：Normal tissue Transcripts Per Kilobase per Million mapped reads
GTEX-QEL4-0826-SM-3GAF2	50-59 years, male	23.3
GTEX-PVOW-1026-SM-2XCF9	40-49 years, male	22.9
GTEX-15EOM-5010-SM-7P8PA	20-29 years, female	22
GTEX-11EQ9-0226-SM-5A5JX	30-39 years, male	21.7
GTEX-RU1J-0126-SM-2TF6Y	20-29 years, female	20.2
GTEX-ZE7O-0826-SM-57WCP	50-59 years, female	20.1
GTEX-VJYA-0326-SM-3GAEX	60-69 years, male	20
GTEX-WFON-0426-SM-3GIL4	40-49 years, male	20
GTEX-12WSA-1026-SM-5EGHN	60-69 years, male	19.7
GTEX-14AS3-0926-SM-5TDD6	40-49 years, female	19.5
GTEX-14DAQ-0926-SM-793AZ	60-69 years, female	19.2
GTEX-13S86-0626-SM-5Q5E7	40-49 years, male	19
GTEX-SNOS-0426-SM-32PMH	40-49 years, male	18.9
GTEX-13QBU-0726-SM-5J2OA	40-49 years, female	18.8
GTEX-ZZPT-1326-SM-5E43H	50-59 years, male	18.8
GTEX-13FHP-0726-SM-5K7YI	50-59 years, male	18.7
GTEX-1A3MV-0526-SM-72D5A	30-39 years, male	18.5
GTEX-1H2FU-1226-SM-9KNVY	60-69 years, female	18.5
GTEX-QEG4-0526-SM-48TZD	30-39 years, male	18.4
GTEX-139YR-0926-SM-5LZYB	50-59 years, male	18.3
GTEX-1S82P-0826-SM-EVR4P	60-69 years, female	18.3
GTEX-P4PQ-0526-SM-2HMKR	60-69 years, male	17.6
GTEX-1I6K6-0926-SM-AHZ2N	30-39 years, male	17.5
GTEX-11NSD-0326-SM-5A5LS	20-29 years, male	17.3
GTEX-1JK1U-1126-SM-CY8HK	60-69 years, male	17.3
GTEX-ZY6K-0326-SM-5SIBB	50-59 years, male	17.2
GTEX-1HSKV-1126-SM-ADEIA	60-69 years, male	17.1
GTEX-132QS-0726-SM-5IJE9	60-69 years, male	17
GTEX-OIZH-0526-SM-2HMKV	50-59 years, male	16.9
GTEX-1IDJU-0226-SM-CKZOF	60-69 years, female	16.9
GTEX-1B97I-0226-SM-73KVO	40-49 years, male	16.8
GTEX-OOBK-0526-SM-2HMJJ	40-49 years, male	16.6
GTEX-OOBJ-0526-SM-48TDK	60-69 years, male	16.5
GTEX-PLZ6-0426-SM-5IJDW	30-39 years, male	16.5
GTEX-13NZ9-0926-SM-5KM12	50-59 years, male	16.3
GTEX-17HHE-0626-SM-7DHL6	50-59 years, male	16.3
GTEX-12WSN-5004-SM-793CE	40-49 years, male	16.1
GTEX-1399S-1726-SM-5L3DI	30-39 years, female	16.1
GTEX-1RAZS-2226-SM-E8VMU	50-59 years, male	16.1
GTEX-1477Z-0626-SM-5NQB7	60-69 years, male	16
GTEX-1MGNQ-0826-SM-EVR41	40-49 years, male	16
GTEX-15EU6-1226-SM-6AJBE	50-59 years, male	15.9
GTEX-Y5LM-0726-SM-4VBRP	40-49 years, female	15.9
GTEX-WFG8-0926-SM-3GIKJ	20-29 years, male	15.8
GTEX-ZYT6-0526-SM-5GIEA	30-39 years, male	15.8
GTEX-15G1A-0426-SM-6M468	30-39 years, male	15.6
GTEX-QCQG-0326-SM-2I3ES	50-59 years, female	15.6
GTEX-15CHR-0726-SM-7EPHG	50-59 years, male	15.4
GTEX-1KWVE-0426-SM-DHXJX	30-39 years, male	15.4
GTEX-11PRG-0926-SM-5EGI8	50-59 years, male	15.3
GTEX-YFC4-1126-SM-5RQJN	40-49 years, female	15.3
GTEX-183FY-0726-SM-793C3	20-29 years, male	15.2
GTEX-OXRO-0326-SM-33HBM	60-69 years, female	15.2
GTEX-XBEW-0226-SM-4AT6A	40-49 years, male	15.1
GTEX-1QP2A-1226-SM-EVR3I	50-59 years, male	15
GTEX-18D9U-0526-SM-72D7C	40-49 years, male	14.9
GTEX-1GL5R-0526-SM-9WPOQ	50-59 years, male	14.9
GTEX-1HSMP-1326-SM-A96TR	70-79 years, male	14.9
GTEX-YFCO-0426-SM-4W1Z7	40-49 years, male	14.8
GTEX-11DXZ-0726-SM-5N9C4	50-59 years, male	14.6
GTEX-PX3G-0526-SM-2I3EM	20-29 years, female	14.6
GTEX-1JN6P-0726-SM-ARZN7	60-69 years, male	14.6
GTEX-13NZ8-0326-SM-5L3DF	60-69 years, female	14.5
GTEX-1K2DU-0526-SM-D4P2Y	20-29 years, male	14.5
GTEX-1NSGN-1626-SM-EXOJF	50-59 years, male	14.4
GTEX-X15G-0626-SM-EVR32	50-59 years, female	14.4
GTEX-14PJ5-0226-SM-5YY99	60-69 years, female	14.3
GTEX-U3ZN-0626-SM-3DB7U	30-39 years, female	14.3
GTEX-ZVZQ-1526-SM-5N9G6	60-69 years, female	14.3
GTEX-XOT4-1426-SM-4B65T	60-69 years, female	14.2
GTEX-ZQG8-0326-SM-51MSE	60-69 years, female	14.2
GTEX-XXEK-0626-SM-4BRWE	50-59 years, male	14.1
GTEX-148VI-0226-SM-5RQKA	60-69 years, female	13.9
GTEX-RWS6-0226-SM-2XCA9	60-69 years, female	13.9
GTEX-13OVG-0326-SM-5KM57	60-69 years, male	13.8
GTEX-14ABY-1126-SM-5Q5F8	50-59 years, male	13.8
GTEX-1B8KZ-0526-SM-73KW2	50-59 years, male	13.8
GTEX-OXRK-0926-SM-2HMKP	50-59 years, female	13.8
GTEX-R55G-0826-SM-2TC5U	40-49 years, female	13.8
GTEX-X585-1026-SM-46MW6	50-59 years, male	13.8
GTEX-1KANB-1026-SM-D3L9F	50-59 years, male	13.8
GTEX-14E1K-0226-SM-62LDT	50-59 years, male	13.7
GTEX-12ZZW-0926-SM-5LZUD	50-59 years, male	13.6
GTEX-1F6I4-1026-SM-7P8PS	60-69 years, male	13.6
GTEX-1F75B-1026-SM-9JGFS	50-59 years, male	13.6
GTEX-ZDTT-0926-SM-5J2MS	60-69 years, male	13.5
GTEX-1H3O1-0326-SM-9WPO8	60-69 years, male	13.5
GTEX-1HCUA-0226-SM-A8N88	50-59 years, female	13.5
GTEX-13FTX-0326-SM-5J2NG	20-29 years, female	13.4
GTEX-O5YW-0526-SM-2YUMX	50-59 years, male	13.4
GTEX-1A8G6-0726-SM-73KV5	60-69 years, male	13.3
GTEX-W5X1-0526-SM-3GILH	40-49 years, female	13.3
GTEX-1F6RS-0826-SM-7P8T9	60-69 years, female	13.3
GTEX-1I4MK-0326-SM-B2LWP	50-59 years, female	13.3
GTEX-1122O-0126-SM-5GICA	60-69 years, female	13.2
GTEX-131YS-0926-SM-5IJB9	60-69 years, female	13.2
GTEX-147F3-0726-SM-5NQ9U	50-59 years, female	13.2
GTEX-1RAZQ-1026-SM-EAZ4R	30-39 years, male	13.2
GTEX-14PK6-0326-SM-6AJ9S	70-79 years, female	13.1
GTEX-P4QT-0526-SM-2I3EX	50-59 years, female	13.1
GTEX-PSDG-1126-SM-2S1ON	50-59 years, male	13.1
GTEX-WVJS-0826-SM-4MVNR	50-59 years, male	13.1
GTEX-14C5O-1126-SM-5TDEH	60-69 years, male	13
GTEX-15SB6-0426-SM-6LPJ5	50-59 years, female	13
GTEX-WK11-0526-SM-3NB3O	50-59 years, male	13
GTEX-1JN76-0826-SM-C1YRK	20-29 years, female	13
GTEX-1LSVX-0626-SM-E9U59	60-69 years, male	13
GTEX-1MA7X-0626-SM-E9TJI	60-69 years, male	13
GTEX-UJHI-0726-SM-3DB92	50-59 years, female	12.9
GTEX-WHPG-1426-SM-3NMBB	50-59 years, male	12.9
GTEX-12ZZY-0926-SM-5EQ6I	60-69 years, male	12.8
GTEX-14LZ3-0726-SM-5YYAB	60-69 years, female	12.8
GTEX-1GN1W-1026-SM-9OSW2	50-59 years, female	12.8
GTEX-13N2G-0826-SM-5IJE6	60-69 years, male	12.7
GTEX-16NGA-0226-SM-718AI	40-49 years, female	12.7
GTEX-NPJ8-0326-SM-2D7VV	40-49 years, male	12.7
GTEX-YEC4-0526-SM-4W21U	40-49 years, male	12.7
GTEX-ZPU1-0926-SM-57WDO	40-49 years, male	12.7
GTEX-O5YV-0526-SM-2I5GE	60-69 years, female	12.6
GTEX-UJMC-0726-SM-3GADX	50-59 years, male	12.6
GTEX-Y5V5-0826-SM-4VBQD	60-69 years, female	12.6
GTEX-14DAR-0226-SM-5S2PR	50-59 years, male	12.5
GTEX-18A6Q-0826-SM-7KFRD	60-69 years, male	12.5
GTEX-QMRM-0826-SM-3NB33	50-59 years, male	12.5
GTEX-XQ3S-0926-SM-4BOPI	20-29 years, male	12.5
GTEX-13111-0426-SM-5DUXR	50-59 years, male	12.4
GTEX-18A67-1126-SM-7KFSB	50-59 years, male	12.4
GTEX-1AX9J-1626-SM-73KUI	60-69 years, male	12.3
GTEX-PW2O-0526-SM-2I3DX	20-29 years, male	12.3
GTEX-1KXAM-0426-SM-DHXKG	60-69 years, male	12.3
GTEX-11LCK-0426-SM-5A5M8	30-39 years, male	12.2
GTEX-P78B-0926-SM-2I5FA	40-49 years, female	12.2
GTEX-POMQ-0526-SM-3GADD	20-29 years, female	12.2
GTEX-1K9T9-0926-SM-D3L9C	50-59 years, female	12.2
GTEX-1LGRB-0226-SM-CNPQK	50-59 years, female	12.2
GTEX-1P4AB-1026-SM-DTXES	50-59 years, male	12.2
GTEX-13VXT-1426-SM-5LU4B	20-29 years, female	12.1
GTEX-1497J-0326-SM-5Q5CN	60-69 years, male	12.1
GTEX-17GQL-0726-SM-731BL	60-69 years, male	12.1
GTEX-ZZPU-0526-SM-5E44U	50-59 years, female	12.1
GTEX-11TT1-1626-SM-5EQL7	20-29 years, male	12
GTEX-OXRN-0526-SM-2I5EN	50-59 years, male	12
GTEX-Y8E4-0526-SM-4V6GC	40-49 years, male	12
GTEX-1GZ4H-0426-SM-7MXV5	50-59 years, female	11.9
GTEX-YEC3-0226-SM-DO11B	50-59 years, male	11.9
GTEX-11ZVC-0226-SM-731E8	50-59 years, female	11.8
GTEX-TSE9-0726-SM-3DB8C	60-69 years, female	11.8
GTEX-X261-1026-SM-3NMDL	50-59 years, male	11.8
GTEX-1JKYN-2126-SM-ARU8W	30-39 years, male	11.8
GTEX-11P81-0226-SM-5HL5M	30-39 years, female	11.7
GTEX-13FTY-0126-SM-5J2NZ	40-49 years, female	11.7
GTEX-ZLWG-0626-SM-4WWFR	50-59 years, female	11.7
GTEX-1J8QM-0526-SM-AHZ3Y	60-69 years, female	11.7
GTEX-13O3Q-0526-SM-5KM18	50-59 years, male	11.6
GTEX-17F98-0226-SM-793BV	40-49 years, female	11.6
GTEX-Q2AG-1026-SM-33HBW	40-49 years, female	11.6
GTEX-Y5V6-0226-SM-4V6G7	60-69 years, male	11.6
GTEX-ZLV1-0426-SM-4WWC2	60-69 years, female	11.6
GTEX-1AYCT-0726-SM-7IGNG	50-59 years, male	11.5
GTEX-OXRL-0526-SM-2I3EZ	50-59 years, male	11.5
GTEX-RN64-1226-SM-2TC6E	50-59 years, male	11.5
GTEX-WZTO-0426-SM-3NM99	40-49 years, male	11.5
GTEX-XQ8I-1126-SM-4BOO2	50-59 years, male	11.5
GTEX-ZG7Y-1026-SM-4WWDG	50-59 years, male	11.5
GTEX-1GF9X-0326-SM-7P8R9	40-49 years, female	11.5
GTEX-1JJE9-0926-SM-CNNP9	70-79 years, male	11.5
GTEX-1L5NE-0726-SM-CXZKQ	50-59 years, male	11.5
GTEX-131XW-1126-SM-5EGK4	50-59 years, female	11.4
GTEX-14BMU-0526-SM-73KW4	20-29 years, female	11.4
GTEX-P4PP-0526-SM-2HMKE	30-39 years, female	11.4
GTEX-R55C-0526-SM-3GIKA	40-49 years, male	11.4
GTEX-ZAB5-0626-SM-5PNVB	50-59 years, male	11.4
GTEX-1F7RK-0826-SM-7SB8V	20-29 years, female	11.4
GTEX-1IY9M-1126-SM-A9SLV	60-69 years, male	11.4
GTEX-1MJIX-0626-SM-DTX8V	40-49 years, male	11.4
GTEX-1339X-0626-SM-5IJER	40-49 years, male	11.3
GTEX-14BIL-1226-SM-79OME	50-59 years, male	11.3
GTEX-PLZ5-0726-SM-2I5F9	50-59 years, male	11.3
GTEX-XPVG-1026-SM-4B64Y	50-59 years, male	11.3
GTEX-Y9LG-0526-SM-4VBRY	30-39 years, male	11.3
GTEX-1GMRU-1426-SM-9WPPL	50-59 years, male	11.3
GTEX-1GTWX-0626-SM-9WYU1	60-69 years, male	11.3
GTEX-11EI6-0826-SM-5985V	60-69 years, male	11.2
GTEX-Q734-0626-SM-2I3EF	40-49 years, female	11.2
GTEX-TMMY-0926-SM-4TT1Z	40-49 years, female	11.2
GTEX-1E1VI-0926-SM-7P8T3	50-59 years, male	11.2
GTEX-1GPI7-1526-SM-9JGG8	20-29 years, male	11.2
GTEX-1I19N-0526-SM-A9G27	70-79 years, male	11.2
GTEX-144GO-0226-SM-5LUB1	60-69 years, male	11.1
GTEX-145LT-0326-SM-5LUAD	40-49 years, male	11.1
GTEX-15RIE-0326-SM-6PAMC	60-69 years, male	11.1
GTEX-1B932-0726-SM-731EY	40-49 years, female	11.1
GTEX-OIZG-0526-SM-2HMLF	50-59 years, male	11.1
GTEX-POYW-1226-SM-2XCEP	60-69 years, male	11
GTEX-WFG7-0526-SM-3GIKI	20-29 years, male	11
GTEX-X4XY-1026-SM-46MVX	60-69 years, male	11
GTEX-16GPK-1826-SM-7MGW5	60-69 years, male	11
GTEX-1211K-0826-SM-5FQUP	60-69 years, female	10.9
GTEX-14PJ4-0626-SM-6AJBS	60-69 years, male	10.9
GTEX-1CB4F-0926-SM-7DHMJ	60-69 years, male	10.9
GTEX-ZTTD-1126-SM-51MRP	50-59 years, male	10.9
GTEX-1GMR2-0126-SM-9JGHC	50-59 years, male	10.9
GTEX-145MH-0626-SM-5NQAK	50-59 years, male	10.8
GTEX-17HG3-0326-SM-7IGP4	30-39 years, female	10.8
GTEX-QDVJ-0926-SM-2I5FU	50-59 years, male	10.8
GTEX-1QP29-1226-SM-E6CQ1	50-59 years, male	10.8
GTEX-15SHV-0326-SM-6M475	60-69 years, male	10.7
GTEX-17F96-0626-SM-793CC	70-79 years, male	10.7
GTEX-ZC5H-0926-SM-5CVMZ	40-49 years, female	10.7
GTEX-1HCVE-0626-SM-A9SL2	50-59 years, male	10.7
GTEX-1MCC2-0726-SM-EV7AL	30-39 years, female	10.7
GTEX-13O21-3026-SM-5J2NI	50-59 years, male	10.6
GTEX-146FH-1226-SM-5NQB6	50-59 years, female	10.6
GTEX-S33H-0626-SM-2XCBJ	30-39 years, male	10.6
GTEX-SE5C-0526-SM-2XCE1	40-49 years, female	10.6
GTEX-YF7O-0626-SM-4W21R	50-59 years, male	10.6
GTEX-1HFI6-0926-SM-9WPPV	40-49 years, male	10.6
GTEX-1J1R8-0226-SM-AHZ3C	40-49 years, male	10.6
GTEX-YECK-0926-SM-4W214	60-69 years, male	10.5
GTEX-11NUK-0826-SM-5HL4U	50-59 years, male	10.4
GTEX-13U4I-1426-SM-5J2M3	40-49 years, female	10.4
GTEX-U3ZH-0526-SM-3DB75	30-39 years, male	10.4
GTEX-WOFM-0126-SM-3MJFE	20-29 years, male	10.4
GTEX-ZA64-0326-SM-5HL8T	20-29 years, male	10.4
GTEX-111YS-0626-SM-5GZXV	60-69 years, male	10.3
GTEX-11P7K-0326-SM-59871	30-39 years, male	10.3
GTEX-131XF-1026-SM-5BC6A	60-69 years, male	10.3
GTEX-13QJC-0526-SM-5RQKB	60-69 years, female	10.3
GTEX-ZPCL-0926-SM-DNZZ8	60-69 years, female	10.3
GTEX-13QJ3-1026-SM-5QGQU	50-59 years, male	10.2
GTEX-145MN-0926-SM-5NQBT	30-39 years, male	10.2
GTEX-1C64O-1226-SM-79OOC	60-69 years, male	10.2
GTEX-ZF2S-0626-SM-4WKH2	50-59 years, female	10.2
GTEX-1OJC3-0726-SM-DTX92	20-29 years, male	10.2
GTEX-146FQ-0926-SM-5LUAV	30-39 years, male	10.1
GTEX-15SHW-0926-SM-6LPIO	60-69 years, male	10.1
GTEX-OHPM-0526-SM-2YUMJ	50-59 years, male	10.1
GTEX-WFJO-0326-SM-3GIL3	30-39 years, male	10.1
GTEX-Y3IK-0626-SM-4WWE4	50-59 years, female	10.1
GTEX-ZF29-1026-SM-4WKGC	60-69 years, female	10.1
GTEX-117YX-1326-SM-5H125	50-59 years, male	10
GTEX-1B8SF-0826-SM-73KW8	60-69 years, male	10
GTEX-QESD-0626-SM-2I5G4	20-29 years, male	10
GTEX-RTLS-0926-SM-2TF5X	60-69 years, female	10
GTEX-WHSB-0326-SM-5FQSD	50-59 years, male	10
GTEX-1GMR8-1426-SM-7RHHL	50-59 years, female	10
GTEX-RUSQ-0626-SM-2TF5V	50-59 years, male	9.9
GTEX-TML8-0326-SM-4GICN	40-49 years, female	9.9
GTEX-1C6VS-1226-SM-79OO2	60-69 years, male	9.8
GTEX-1LVAN-1126-SM-CNNRE	50-59 years, female	9.8
GTEX-1N2DW-1126-SM-EVR59	50-59 years, male	9.8
GTEX-14JG6-0326-SM-6AJBT	30-39 years, female	9.7
GTEX-R55D-0926-SM-3GAEU	50-59 years, male	9.7
GTEX-ZUA1-1026-SM-4YCEA	40-49 years, male	9.7
GTEX-1R9PM-0426-SM-EVR3P	20-29 years, male	9.7
GTEX-OIZI-1026-SM-3NB1K	40-49 years, male	9.6
GTEX-1IKK5-1926-SM-A9G2V	60-69 years, male	9.6
GTEX-11DXX-0626-SM-5Q5AG	60-69 years, female	9.5
GTEX-13N1W-0726-SM-5MR57	70-79 years, male	9.5
GTEX-13NYB-0626-SM-5MR47	40-49 years, male	9.5
GTEX-14PJO-0926-SM-686YT	60-69 years, male	9.5
GTEX-ZPIC-0626-SM-57WDY	40-49 years, female	9.5
GTEX-1JMQI-1126-SM-ARZN2	50-59 years, male	9.5
GTEX-111FC-1126-SM-5GZWU	60-69 years, male	9.4
GTEX-12WSE-0826-SM-5S2VL	20-29 years, male	9.4
GTEX-13O61-0726-SM-5J2MD	60-69 years, male	9.4
GTEX-XYKS-0526-SM-4BRW2	60-69 years, female	9.4
GTEX-Y111-1026-SM-4TT22	50-59 years, male	9.4
GTEX-ZTPG-0926-SM-5O99H	20-29 years, female	9.4
GTEX-1I1GU-0526-SM-B2LX2	40-49 years, male	9.4
GTEX-12WSG-5004-SM-7EPG9	50-59 years, female	9.3
GTEX-14PHY-0526-SM-664NM	60-69 years, female	9.3
GTEX-15ER7-0926-SM-7KUMG	20-29 years, female	9.3
GTEX-15RJ7-0626-SM-6M47V	40-49 years, male	9.3
GTEX-WYJK-0826-SM-3NM8Y	50-59 years, male	9.3
GTEX-11ZTT-0626-SM-5EQLM	60-69 years, female	9.2
GTEX-U3ZM-0426-SM-3DB73	40-49 years, male	9.2
GTEX-ZDTS-1026-SM-4WAXS	60-69 years, male	9.2
GTEX-ZEX8-0526-SM-DO115	50-59 years, male	9.2
GTEX-11OF3-1126-SM-5986C	60-69 years, male	9.1
GTEX-14XAO-0526-SM-6AJB7	60-69 years, female	9.1
GTEX-17HII-0926-SM-79ON7	50-59 years, male	9.1
GTEX-1C4CL-0826-SM-7EWEZ	30-39 years, male	9.1
GTEX-N7MS-0926-SM-2HMIZ	60-69 years, male	9.1
GTEX-Q2AH-0426-SM-2I3EP	40-49 years, male	9.1
GTEX-T5JC-0826-SM-32PMC	20-29 years, male	9.1
GTEX-1RLM8-0626-SM-E76OW	50-59 years, male	9.1
GTEX-VJWN-1326-SM-EVR2Z	50-59 years, female	9.1
GTEX-11I78-0126-SM-5HL6F	50-59 years, female	9
GTEX-13D11-0326-SM-5LZXX	50-59 years, female	9
GTEX-15D1Q-0526-SM-6AJAY	40-49 years, male	9
GTEX-ZT9W-0726-SM-9JGG2	50-59 years, male	9
GTEX-13OW5-0726-SM-5KLZK	60-69 years, male	8.9
GTEX-15RJE-1026-SM-6M46X	40-49 years, male	8.9
GTEX-XBED-0826-SM-47JYC	60-69 years, male	8.9
GTEX-1RAZR-0726-SM-EV7BA	40-49 years, male	8.9
GTEX-13OW6-0826-SM-5L3GA	50-59 years, male	8.8
GTEX-16AAH-0426-SM-7DUFM	50-59 years, male	8.8
GTEX-RM2N-0426-SM-2TF4T	50-59 years, male	8.8
GTEX-WH7G-0726-SM-3NMBM	40-49 years, male	8.8
GTEX-X4LF-0526-SM-3NMB6	50-59 years, male	8.8
GTEX-1H1E6-0726-SM-9WPQ4	30-39 years, male	8.8
GTEX-16MTA-1226-SM-7KULL	50-59 years, male	8.7
GTEX-17EVQ-1526-SM-79ONG	70-79 years, male	8.7
GTEX-OXRP-0526-SM-2I3EW	60-69 years, female	8.7
GTEX-1JMQL-1126-SM-CKZOP	50-59 years, female	8.7
GTEX-1MJK2-1126-SM-E9TJ7	50-59 years, male	8.7
GTEX-OIZF-0526-SM-7MXVM	60-69 years, male	8.7
GTEX-178AV-0326-SM-6LPJF	40-49 years, male	8.6
GTEX-X4EP-0526-SM-3P5YW	60-69 years, female	8.6
GTEX-1HBPM-0826-SM-9WYSP	60-69 years, female	8.6
GTEX-1RDX4-1626-SM-EVR53	50-59 years, female	8.6
GTEX-SJXC-1026-SM-EYYVA	60-69 years, male	8.6
GTEX-12WSL-1026-SM-5CVNJ	50-59 years, male	8.5
GTEX-13NYS-1626-SM-5J2MU	60-69 years, male	8.5
GTEX-13PL7-1726-SM-5J2NX	60-69 years, female	8.5
GTEX-144GN-0426-SM-5O9AP	50-59 years, male	8.5
GTEX-14E6C-1426-SM-5ZZWH	40-49 years, male	8.5
GTEX-S7SE-0926-SM-2XCD6	50-59 years, male	8.5
GTEX-WRHU-0226-SM-3MJFV	50-59 years, female	8.5
GTEX-XBEC-1026-SM-4QASM	50-59 years, male	8.5
GTEX-1B933-0926-SM-9OSVH	50-59 years, female	8.5
GTEX-1HB9E-0726-SM-AHZ4L	50-59 years, male	8.5
GTEX-12BJ1-1026-SM-5EGJA	60-69 years, male	8.4
GTEX-12WSJ-0226-SM-5GCP7	40-49 years, female	8.4
GTEX-15SKB-0826-SM-7KUFB	60-69 years, male	8.4
GTEX-18A66-0926-SM-718BG	60-69 years, male	8.4
GTEX-ZYVF-1726-SM-5E443	50-59 years, female	8.4
GTEX-1H1DG-1026-SM-9MQJS	70-79 years, male	8.4
GTEX-132NY-1226-SM-5PNVF	60-69 years, male	8.3
GTEX-1CB4I-2126-SM-793AG	50-59 years, male	8.3
GTEX-S341-0326-SM-2XCAU	40-49 years, female	8.3
GTEX-1QMI2-0926-SM-DTX7S	60-69 years, male	8.3
GTEX-12WSD-0826-SM-5GCNE	60-69 years, female	8.2
GTEX-13FTZ-0526-SM-5IJCW	60-69 years, male	8.2
GTEX-145LS-1226-SM-5Q5D9	60-69 years, female	8.2
GTEX-1B8L1-0626-SM-7EPHL	60-69 years, male	8.2
GTEX-1C6VR-0626-SM-79OOY	60-69 years, male	8.2
GTEX-SUCS-0626-SM-32PM5	70-79 years, male	8.2
GTEX-T8EM-0326-SM-3DB7F	40-49 years, male	8.2
GTEX-1AX8Z-5010-SM-AHZ33	60-69 years, male	8.2
GTEX-S3LF-1126-SM-EVR33	70-79 years, male	8.2
GTEX-139UW-0226-SM-5K7WU	60-69 years, male	8.1
GTEX-13O3P-1026-SM-5N9E7	50-59 years, male	8.1
GTEX-145MF-0726-SM-5Q5BT	50-59 years, male	8.1
GTEX-14C39-0326-SM-5TDDX	40-49 years, male	8.1
GTEX-18A7A-1026-SM-7LT8B	50-59 years, female	8.1
GTEX-1JMQJ-2126-SM-CNPPA	50-59 years, male	8.1
GTEX-1PPH7-0226-SM-E76Q1	40-49 years, male	8.1
GTEX-13X6K-1626-SM-7EWCX	60-69 years, female	8
GTEX-14E6E-0426-SM-73KUE	30-39 years, male	8
GTEX-16XZZ-0926-SM-7DHLI	60-69 years, male	8
GTEX-S32W-0326-SM-2XCBI	50-59 years, female	8
GTEX-1EX96-0226-SM-7RHHR	50-59 years, male	8
GTEX-1F48J-0826-SM-9WPOD	50-59 years, female	8
GTEX-11TUW-0526-SM-5LU9A	60-69 years, male	7.9
GTEX-14E7W-1326-SM-5RQIV	70-79 years, male	7.9
GTEX-QEG5-1126-SM-33HC2	20-29 years, male	7.9
GTEX-VUSG-0926-SM-3GIK6	50-59 years, male	7.9
GTEX-ZXG5-0826-SM-5GID6	60-69 years, male	7.9
GTEX-1JMOU-0526-SM-CNNPE	60-69 years, female	7.9
GTEX-17F9Y-1026-SM-7IGO4	70-79 years, female	7.8
GTEX-XGQ4-0826-SM-4AT4T	50-59 years, male	7.8
GTEX-1HSMO-0926-SM-A96S7	60-69 years, male	7.8
GTEX-1JJEA-1126-SM-CKZOC	60-69 years, male	7.8
GTEX-1JMLX-0926-SM-CNNPQ	50-59 years, male	7.8
GTEX-18465-0626-SM-7LT8X	50-59 years, male	7.7
GTEX-WY7C-0426-SM-3NB3C	50-59 years, male	7.7
GTEX-ZDYS-0426-SM-5IJEQ	50-59 years, male	7.7
GTEX-1KAFJ-0326-SM-DHXJG	50-59 years, male	7.7
GTEX-139TT-0726-SM-5K7XW	60-69 years, male	7.6
GTEX-14A6H-0526-SM-5NQAZ	30-39 years, male	7.6
GTEX-18D9A-0226-SM-7KFSJ	30-39 years, female	7.6
GTEX-18QFQ-0926-SM-7LG4V	30-39 years, male	7.6
GTEX-OHPL-0526-SM-3NM8U	60-69 years, female	7.6
GTEX-T6MN-0826-SM-32PM4	50-59 years, male	7.6
GTEX-U8XE-1426-SM-3DB8Q	30-39 years, male	7.6
GTEX-13113-5004-SM-79ONL	60-69 years, female	7.5
GTEX-133LE-0526-SM-5N9EJ	20-29 years, female	7.5
GTEX-1399U-0826-SM-5KM1P	50-59 years, female	7.5
GTEX-13YAN-1026-SM-5O9CF	60-69 years, male	7.5
GTEX-14JG1-0926-SM-5YY8W	40-49 years, male	7.5
GTEX-14LLW-0726-SM-5ZZVV	70-79 years, female	7.5
GTEX-WYVS-0526-SM-3NM9W	40-49 years, female	7.5
GTEX-148VJ-0826-SM-5LU8V	70-79 years, male	7.4
GTEX-1LC47-1126-SM-D4P43	60-69 years, male	7.4
GTEX-1LG7Y-0826-SM-E9TJX	50-59 years, male	7.4
GTEX-131XE-0726-SM-5HL9K	50-59 years, male	7.3
GTEX-Y8LW-0326-SM-4VBQ9	50-59 years, female	7.3
GTEX-1F5PK-0526-SM-7MXUA	50-59 years, male	7.3
GTEX-1F75W-0626-SM-7PC13	60-69 years, male	7.3
GTEX-1H1CY-0626-SM-9KNVE	60-69 years, female	7.3
GTEX-12696-1026-SM-5FQUV	60-69 years, male	7.2
GTEX-13W3W-0326-SM-731DS	60-69 years, female	7.2
GTEX-15UKP-1926-SM-6LPI9	20-29 years, male	7.2
GTEX-T2IS-0526-SM-32QP9	20-29 years, female	7.2
GTEX-Y3I4-0426-SM-4TT29	50-59 years, male	7.2
GTEX-ZT9X-0326-SM-51MTE	40-49 years, male	7.2
GTEX-13N11-0326-SM-5LUA3	50-59 years, female	7.1
GTEX-NFK9-1026-SM-2HMK1	40-49 years, male	7.1
GTEX-YJ8O-1826-SM-5HL82	40-49 years, female	7.1
GTEX-1H11D-0726-SM-9OSWA	40-49 years, male	7.1
GTEX-1HSMQ-0726-SM-B2LXY	50-59 years, male	7.1
GTEX-1AX9K-0826-SM-731F9	50-59 years, male	7
GTEX-XV7Q-0426-SM-4BRVN	40-49 years, female	7
GTEX-1KD5A-1126-SM-CXZK6	50-59 years, male	7
GTEX-13NZA-1426-SM-5KM4Y	60-69 years, male	6.9
GTEX-13VXU-2726-SM-5LU4N	50-59 years, male	6.9
GTEX-1A8FM-0826-SM-793D5	50-59 years, female	6.9
GTEX-RWSA-1126-SM-2XCAZ	40-49 years, male	6.9
GTEX-ZYFG-0226-SM-5GIDT	60-69 years, female	6.9
GTEX-1RQED-1026-SM-EVYCT	60-69 years, male	6.9
GTEX-1AYD5-1226-SM-7EWEP	50-59 years, male	6.8
GTEX-T6MO-0426-SM-32QOI	40-49 years, female	6.8
GTEX-YB5E-0726-SM-4VDSH	40-49 years, male	6.8
GTEX-ZVT3-0926-SM-5GICK	60-69 years, female	6.8
GTEX-1IL2V-0726-SM-ARZMB	70-79 years, male	6.8
GTEX-1M4P7-0826-SM-E9TJR	60-69 years, male	6.8
GTEX-11ZUS-0126-SM-5EQM5	30-39 years, male	6.7
GTEX-1A32A-0726-SM-731D4	50-59 years, female	6.7
GTEX-1AX9I-0826-SM-73KUT	60-69 years, male	6.7
GTEX-1EWIQ-0926-SM-7RHG7	70-79 years, female	6.7
GTEX-1I1GV-0926-SM-B2LXM	60-69 years, male	6.7
GTEX-1QAET-0426-SM-EXUSM	50-59 years, male	6.7
GTEX-131XH-0426-SM-5DUWU	50-59 years, male	6.6
GTEX-14E6D-1026-SM-5S2RS	50-59 years, male	6.6
GTEX-15CHC-0226-SM-5YYBB	60-69 years, female	6.6
GTEX-169BO-0226-SM-79OL1	50-59 years, male	6.6
GTEX-1IDJH-0726-SM-ARU7U	70-79 years, male	6.6
GTEX-1KD4Q-0926-SM-CXZKI	40-49 years, male	6.6
GTEX-1QCLY-1026-SM-EWRNI	30-39 years, male	6.6
GTEX-17MF6-0826-SM-7LT8F	40-49 years, male	6.5
GTEX-X4XX-1026-SM-4QARO	60-69 years, male	6.5
GTEX-1IOXB-1126-SM-CNNQ5	50-59 years, male	6.5
GTEX-QVUS-2026-SM-EYYW9	60-69 years, female	6.5
GTEX-11EMC-0126-SM-5EGKV	60-69 years, female	6.4
GTEX-13G51-0426-SM-5K7Z5	60-69 years, male	6.4
GTEX-14PJM-0926-SM-6AJ9Y	50-59 years, female	6.4
GTEX-QDVN-0726-SM-4B64L	50-59 years, male	6.4
GTEX-1I1GQ-1126-SM-CNNQT	50-59 years, male	6.4
GTEX-1269C-0926-SM-5FQSR	60-69 years, female	6.3
GTEX-13PVQ-0926-SM-5IJFD	50-59 years, male	6.3
GTEX-REY6-0426-SM-2TF5G	60-69 years, male	6.3
GTEX-UPK5-1126-SM-3GAEJ	40-49 years, male	6.3
GTEX-1GN2E-1526-SM-7P8TD	60-69 years, male	6.3
GTEX-1HT8W-1426-SM-CE6S2	30-39 years, male	6.3
GTEX-1GZHY-0826-SM-9OSXT	50-59 years, female	6.2
GTEX-1S5VW-0926-SM-EWRNU	60-69 years, male	6.2
GTEX-11WQK-1226-SM-5GU5Z	50-59 years, male	6.1
GTEX-ZDXO-1326-SM-57WBS	60-69 years, male	6.1
GTEX-1CAV2-0626-SM-7P8QE	40-49 years, female	6.1
GTEX-1I6K7-1226-SM-B2LVS	40-49 years, male	6.1
GTEX-P4QS-0526-SM-2I3ET	60-69 years, male	5.9
GTEX-X4EO-0926-SM-3P5Z2	60-69 years, female	5.9
GTEX-XMD2-1026-SM-4WWE8	60-69 years, female	5.9
GTEX-ZYY3-0926-SM-5E454	60-69 years, female	5.9
GTEX-1JMPZ-1126-SM-ARU8X	30-39 years, male	5.9
GTEX-1QEPI-0826-SM-DTX9B	60-69 years, female	5.9
GTEX-17KNJ-0926-SM-7IGP2	50-59 years, male	5.8
GTEX-RU72-0526-SM-2TF5Z	50-59 years, female	5.8
GTEX-1H3VY-1426-SM-9WPOB	50-59 years, male	5.8
GTEX-1IKJJ-0926-SM-A9G2L	60-69 years, male	5.8
GTEX-1LVAO-1226-SM-DIPGB	60-69 years, male	5.8
GTEX-139T6-0426-SM-5IJEM	50-59 years, male	5.7
GTEX-QV44-0926-SM-2S1RH	50-59 years, male	5.7
GTEX-ZAB4-0626-SM-5CVN3	40-49 years, male	5.7
GTEX-1GMR3-0226-SM-7RHIB	40-49 years, male	5.7
GTEX-1GN1U-1026-SM-9WYUP	50-59 years, female	5.7
GTEX-1GZ2Q-0726-SM-9KNVV	40-49 years, male	5.7
GTEX-1HBPH-1326-SM-9WYSN	40-49 years, female	5.7
GTEX-111VG-0726-SM-5GIDC	60-69 years, male	5.6
GTEX-11UD2-0726-SM-5EQ69	50-59 years, male	5.6
GTEX-147JS-1226-SM-5RQK4	60-69 years, male	5.6
GTEX-14BMV-0826-SM-73KXU	50-59 years, male	5.6
GTEX-14JIY-1326-SM-6AJB3	60-69 years, male	5.6
GTEX-SN8G-0926-SM-4DM5I	50-59 years, female	5.6
GTEX-X3Y1-0626-SM-3P5YS	40-49 years, male	5.6
GTEX-1NV5F-0926-SM-DTX8N	60-69 years, female	5.6
GTEX-13FH7-1726-SM-5IJE7	50-59 years, female	5.5
GTEX-13OVL-0626-SM-5KM13	50-59 years, male	5.5
GTEX-147F4-0926-SM-5Q5EO	50-59 years, male	5.5
GTEX-X5EB-0426-SM-46MVY	40-49 years, male	5.5
GTEX-1H23P-1026-SM-9QEHQ	60-69 years, male	5.5
GTEX-12WSI-0826-SM-5EGKD	50-59 years, male	5.4
GTEX-13FHO-1026-SM-5KM1Q	60-69 years, male	5.4
GTEX-13JUV-0526-SM-5K7XE	40-49 years, female	5.4
GTEX-144GM-0126-SM-5Q5AX	20-29 years, male	5.4
GTEX-1I1GR-0726-SM-B2LWL	60-69 years, male	5.4
GTEX-1IL2U-0926-SM-CKZOB	60-69 years, male	5.4
GTEX-1EN7A-0826-SM-7MKFV	40-49 years, male	5.3
GTEX-ZYW4-1526-SM-5SIBA	60-69 years, male	5.3
GTEX-1ICLY-0926-SM-CM2RJ	50-59 years, male	5.3
GTEX-1IDJI-0626-SM-C1YQD	50-59 years, female	5.3
GTEX-N7MT-0126-SM-2D7VT	60-69 years, female	5.2
GTEX-1F88F-0926-SM-7RHH8	60-69 years, female	5.2
GTEX-1GF9V-1026-SM-9KNW3	60-69 years, male	5.2
GTEX-1HCU7-0926-SM-A96TK	50-59 years, male	5.2
GTEX-1J8EW-1026-SM-A96T7	60-69 years, female	5.2
GTEX-111CU-0326-SM-5GZXO	50-59 years, male	5
GTEX-11DZ1-0426-SM-5H11A	50-59 years, male	5
GTEX-11NV4-1126-SM-5HL6J	60-69 years, male	5
GTEX-1B996-0726-SM-7IGPI	60-69 years, male	5
GTEX-P44H-1126-SM-48TBU	40-49 years, male	5
GTEX-1GZ4I-0726-SM-9QEHL	50-59 years, male	5
GTEX-1OJC4-0626-SM-DTXEY	50-59 years, female	5
GTEX-147GR-1226-SM-5TDCL	60-69 years, male	4.9
GTEX-QDT8-0926-SM-32PL2	30-39 years, female	4.9
GTEX-1LB8K-0826-SM-D4P41	50-59 years, male	4.9
GTEX-1212Z-1026-SM-5EGJ8	60-69 years, male	4.8
GTEX-12584-1426-SM-5EGJ9	40-49 years, male	4.8
GTEX-15FZZ-0326-SM-6M48O	30-39 years, female	4.8
GTEX-16MT8-1026-SM-6LPK1	60-69 years, female	4.8
GTEX-1CB4J-1726-SM-79OOL	60-69 years, male	4.8
GTEX-QXCU-0626-SM-2TC69	50-59 years, male	4.8
GTEX-1FIGZ-0326-SM-7RHGT	40-49 years, male	4.8
GTEX-11WQC-0626-SM-5EQMF	60-69 years, male	4.7
GTEX-1CAMQ-1026-SM-7EPIC	40-49 years, male	4.7
GTEX-1I1GS-1426-SM-COH3W	60-69 years, male	4.7
GTEX-17HGU-0926-SM-79OKO	50-59 years, male	4.6
GTEX-18D9B-1026-SM-CNPO5	60-69 years, male	4.6
GTEX-SIU8-0926-SM-COH1X	50-59 years, male	4.6
GTEX-13CF3-0426-SM-5IJEU	60-69 years, female	4.5
GTEX-16Z82-1026-SM-6M48A	60-69 years, male	4.5
GTEX-UPJH-0826-SM-4WKFD	50-59 years, male	4.5
GTEX-13OW8-1726-SM-5L3GO	60-69 years, male	4.4
GTEX-13SLW-1226-SM-5S2Q7	70-79 years, male	4.4
GTEX-U8T8-2226-SM-3DB95	60-69 years, male	4.4
GTEX-1RNSC-1226-SM-E9U52	60-69 years, male	4.4
GTEX-145ME-0226-SM-5S2QN	40-49 years, female	4.3
GTEX-14PQA-1126-SM-7KUM4	50-59 years, female	4.3
GTEX-ZF3C-0926-SM-DO92P	50-59 years, female	4.3
GTEX-13S7M-2126-SM-5S2QR	60-69 years, female	4.2
GTEX-17EVP-0726-SM-7EWDX	40-49 years, male	4.2
GTEX-ZF28-0726-SM-4WKFU	60-69 years, male	4.2
GTEX-1BAJH-1326-SM-7RHFS	70-79 years, male	4.2
GTEX-1ICLZ-0926-SM-CKZPQ	60-69 years, male	4.2
GTEX-1EMGI-1426-SM-7IGNQ	60-69 years, male	4.1
GTEX-V1D1-0826-SM-3P5ZA	50-59 years, male	4.1
GTEX-1EKGG-1326-SM-7MXUM	60-69 years, male	4.1
GTEX-17JCI-1526-SM-7IGOQ	60-69 years, female	4
GTEX-WWYW-0926-SM-3NB2Z	50-59 years, female	4
GTEX-1H1ZS-0826-SM-A9SMD	70-79 years, male	4
GTEX-13JVG-1426-SM-5MR4W	60-69 years, male	3.9
GTEX-R3RS-1026-SM-3GADF	40-49 years, female	3.9
GTEX-U412-0826-SM-3DB9K	60-69 years, male	3.9
GTEX-1J8JJ-1126-SM-CL55P	60-69 years, female	3.9
GTEX-1PIIG-1826-SM-DTX7N	30-39 years, male	3.9
GTEX-12WSH-0126-SM-5GCO3	50-59 years, male	3.8
GTEX-RNOR-0726-SM-2TF5I	50-59 years, female	3.8
GTEX-1J1OQ-0926-SM-CJI34	40-49 years, female	3.8
GTEX-PLZ4-0726-SM-2TC6Q	50-59 years, female	3.7
GTEX-QMR6-1926-SM-32PL9	50-59 years, male	3.7
GTEX-1GN73-1026-SM-9KNV9	60-69 years, male	3.7
GTEX-1I1CD-0926-SM-CL55I	60-69 years, female	3.7
GTEX-1C6WA-0726-SM-7IGQ5	60-69 years, male	3.6
GTEX-1313W-0926-SM-5EQ56	50-59 years, female	3.5
GTEX-1E2YA-0926-SM-7MXUK	50-59 years, male	3.5
GTEX-1128S-0726-SM-5N9D6	60-69 years, female	3.4
GTEX-11O72-1326-SM-5BC5A	40-49 years, male	3.4
GTEX-11ZTS-1226-SM-5EQMQ	60-69 years, female	3.4
GTEX-117YW-0526-SM-5H11C	50-59 years, male	3.3
GTEX-O5YT-0526-SM-32PK8	20-29 years, male	3.3
GTEX-13OW7-0926-SM-5L3EX	50-59 years, male	3.1
GTEX-13OVH-1026-SM-5J2NP	70-79 years, male	3
GTEX-1I1GP-0526-SM-ARL7G	50-59 years, male	3
GTEX-RVPV-1726-SM-2NKAQ	60-69 years, male	3
GTEX-11GSP-0726-SM-5986L	60-69 years, female	2.9
GTEX-12KS4-0726-SM-5FQSX	30-39 years, male	2.9
GTEX-12WSK-0826-SM-5CVNP	40-49 years, female	2.9
GTEX-145MO-1326-SM-5Q5EF	60-69 years, male	2.9
GTEX-13O3O-0726-SM-5J1N7	60-69 years, female	2.7
GTEX-13OVJ-0726-SM-5KM1W	50-59 years, female	2.7
GTEX-WYBS-1126-SM-3NMAM	60-69 years, female	2.7
GTEX-1PPGY-1826-SM-EXOJ8	60-69 years, male	2.4
GTEX-13RTJ-1126-SM-5S2UJ	60-69 years, male	2.3
GTEX-1PWST-0826-SM-DTXF1	70-79 years, male	2
GTEX-145LU-0526-SM-5O9AT	50-59 years, male	1.7
GTEX-13FLV-0426-SM-5KLZA	50-59 years, male	1.5

## Sheet: LUAD-Tumor
Sample	Description	FPKM*	*FPKM: Fragments Per Kilobase of exon model per Million mapped fragments
TCGA-NC-A5HP-01A	69 years, male, white, stage:iv, dead, 770 days	50.9
TCGA-85-8276-01A	62 years, male, white, stage:iia, alive, 1050 days	50.3
TCGA-91-6840-01A	59 years, female, white, stage:ia, alive, 372 days	46.5
TCGA-77-8144-01A	70 years, male, stage:ib, alive, 833 days	43.2
TCGA-NC-A5HG-01A	59 years, male, white, stage:iiia, alive, 1963 days	42.7
TCGA-21-1079-01A	71 years, male, white, stage:iiia, dead, 965 days	40.5
TCGA-98-8020-01A	56 years, female, black or african american, stage:iiia, dead, 84 days	37.1
TCGA-85-A4JB-01A	74 years, male, white, stage:iib, alive, 942 days	36.7
TCGA-85-A4QR-01A	67 years, male, white, stage:ib, alive, 600 days	36
TCGA-77-8130-01A	69 years, male, stage:iib, alive, 4765 days	34.6
TCGA-77-7463-01A	75 years, male, white, stage:ib, dead, 1423 days	33.3
TCGA-22-4604-01A	73 years, male, white, stage:iia, dead, 399 days	32.8
TCGA-60-2721-01A	73 years, male, white, stage:ib, alive, 983 days	32.6
TCGA-18-4083-01A	63 years, male, white, stage:iib, dead, 188 days	32.1
TCGA-96-7544-01A	83 years, male, white, stage:iib, dead, 2160 days	30.3
TCGA-66-2763-01A	63 years, female, stage:ib, alive, 30 days	29.8
TCGA-56-7580-01A	84 years, male, white, stage:ib, alive, 925 days	29.4
TCGA-LA-A7SW-01A	71 years, male, black or african american, stage:iiia, dead, 408 days	29.3
TCGA-94-8490-01A	70 years, male, white, stage:iib, alive, 153 days	28.6
TCGA-33-AASI-01A	65 years, female, black or african american, stage:iib, dead, 1344 days	28.5
TCGA-77-8139-01A	72 years, male, stage:iib, alive, 3166 days	28.5
TCGA-34-5231-01A	72 years, male, white, stage:ia, dead, 1984 days	28.3
TCGA-58-8390-01A	70 years, male, white, stage:iia, alive, 911 days	27.6
TCGA-92-8064-01A	58 years, male, white, alive, 160 days	27.4
TCGA-77-8143-01A	76 years, male, stage:iiia, dead, 803 days	27.4
TCGA-56-5898-01A	69 years, male, white, stage:ia, alive, 555 days	27.1
TCGA-75-6214-01A	female, stage:iiia, dead, 1115 days	27
TCGA-77-8154-01A	67 years, male, stage:ia, alive, 1841 days	26.9
TCGA-56-8628-01A	78 years, male, white, stage:ia, alive, 616 days	25.1
TCGA-66-2781-01A	67 years, male, stage:ib, alive, 121 days	25
TCGA-77-8148-01A	68 years, male, stage:iiia, alive, 2023 days	24.5
TCGA-50-6595-01A	74 years, female, white, stage:iiia, dead, 189 days	24.5
TCGA-22-4591-01A	80 years, male, white, stage:iiia, dead, 623 days	24
TCGA-66-2792-01A	58 years, male, stage:iib, alive, 913 days	23.9
TCGA-95-7567-01A	61 years, male, white, stage:iib, alive, 568 days	23.8
TCGA-56-7221-01A	79 years, male, white, stage:ib, alive, 608 days	23.5
TCGA-98-A539-01A	63 years, male, white, stage:iib, alive, 173 days	23.5
TCGA-77-8128-01A	60 years, male, stage:iiia, dead, 1150 days	23.2
TCGA-66-2788-01A	56 years, male, stage:ib, alive, 699 days	23.1
TCGA-85-8071-01A	52 years, male, white, stage:iia, alive, 815 days	22.6
TCGA-56-A62T-01A	78 years, male, black or african american, stage:iia, alive, 440 days	22.5
TCGA-NC-A5HR-01A	75 years, female, white, stage:iia, alive, 1244 days	21.5
TCGA-56-A4BX-01A	70 years, male, white, stage:iia, alive, 405 days	21.2
TCGA-77-A5G3-01A	63 years, male, stage:iib, alive, 4570 days	21.1
TCGA-56-A5DS-01A	72 years, female, white, stage:ib, alive, 8 days	20.9
TCGA-63-A5MM-01A	69 years, female, stage:iib, dead, 456 days	20.9
TCGA-34-8455-01A	67 years, male, white, stage:iv, dead, 123 days	20.7
TCGA-63-A5MI-01A	65 years, male, stage:iiia, alive, 1784 days	20.6
TCGA-34-2600-01A	76 years, female, white, stage:ia, dead, 1874 days	20.5
TCGA-77-8145-01A	73 years, male, stage:iiib, dead, 212 days	20.4
TCGA-60-2724-01A	47 years, male, white, stage:iiia, alive, 717 days	20.4
TCGA-85-A50M-01A	47 years, male, asian, stage:iia, dead, 826 days	20.3
TCGA-33-4532-01A	68 years, male, white, stage:ib, dead, 3924 days	20.1
TCGA-34-7107-01A	70 years, male, white, stage:ii, dead, 34 days	19.8
TCGA-77-8150-01A	64 years, male, stage:iiia, dead, 1655 days	19.8
TCGA-39-5037-01A	65 years, male, white, stage:iia, alive, 1690 days	19.6
TCGA-78-8662-01A	53 years, female, stage:ib, dead, 3361 days	19.4
TCGA-NC-A5HN-01A	77 years, male, white, stage:iia, alive, 1499 days	19.3
TCGA-56-8504-01A	74 years, male, white, stage:ib, alive, 510 days	19.2
TCGA-60-2698-01A	62 years, male, white, stage:iib, dead, 311 days	19.1
TCGA-50-5932-01A	75 years, male, white, stage:iib, dead, 1235 days	19.1
TCGA-77-A5G6-01A	66 years, male, stage:iiia, dead, 678 days	19.1
TCGA-43-8116-01A	73 years, male, white, stage:ia, alive, 358 days	18.9
TCGA-55-8204-01A	87 years, female, white, stage:ib, alive, 515 days	18.9
TCGA-39-5029-01A	67 years, male, white, stage:iiia, dead, 740 days	18.9
TCGA-56-A49D-01A	67 years, male, white, stage:iiia, alive, 637 days	18.8
TCGA-78-7536-01A	70 years, male, white, stage:iiia, dead, 244 days	18.7
TCGA-68-8250-01A	66 years, male, black or african american, stage:ia, alive, 244 days	18.7
TCGA-43-A56V-01A	61 years, male, black or african american, stage:iiia, alive, 366 days	18.6
TCGA-58-8392-01A	70 years, male, white, stage:ib, dead, 501 days	18.4
TCGA-56-8082-01A	80 years, female, white, stage:iia, alive, 455 days	18.1
TCGA-49-4487-01A	72 years, female, white, stage:ia, dead, 855 days	18.1
TCGA-63-A5MH-01A	68 years, male, stage:ia, alive, 2026 days	18.1
TCGA-69-A59K-01A	60 years, female, black or african american, stage:iib, alive, 522 days	18
TCGA-33-4566-01A	40 years, male, white, stage:ib, dead, 5287 days	17.9
TCGA-46-6026-01A	81 years, male, white, stage:iib, alive, 423 days	17.9
TCGA-39-5028-01A	75 years, male, white, stage:iiia, dead, 52 days	17.8
TCGA-58-A46N-01A	52 years, male, white, stage:ib, alive, 910 days	17.7
TCGA-21-5782-01A	68 years, female, white, stage:ib, dead, 962 days	17.6
TCGA-L3-A4E7-01A	71 years, male, white, stage:ib, alive, 392 days	17.6
TCGA-66-2780-01A	65 years, male, stage:ib, dead, 366 days	17.4
TCGA-66-2789-01A	73 years, male, stage:iiib, dead, 123 days	17.4
TCGA-63-A5MW-01A	76 years, male, stage:ib, alive, 1639 days	17.4
TCGA-63-A5MY-01A	63 years, male, stage:ia, alive, 1052 days	17.3
TCGA-56-6545-01A	77 years, female, white, stage:ib, alive, 666 days	17.3
TCGA-37-3789-01A	65 years, male, white, stage:ib, alive, 13 days	17.3
TCGA-43-A474-01A	66 years, male, white, stage:iia, alive, 353 days	17.3
TCGA-NC-A5HT-01A	69 years, male, white, stage:iiia, alive, 804 days	17.3
TCGA-56-A5DR-01A	81 years, male, white, stage:ia, alive, 4 days	17.3
TCGA-58-A46L-01A	73 years, male, white, stage:iiia, alive, 1723 days	17.2
TCGA-55-8614-01A	76 years, male, white, stage:ib, alive, 536 days	17.2
TCGA-55-8510-01A	55 years, female, white, stage:ib, alive, 539 days	17.2
TCGA-60-2723-01A	74 years, female, white, stage:ib, alive, 1092 days	17.1
TCGA-77-8136-01A	74 years, female, stage:iib, dead, 1189 days	17
TCGA-NK-A5CX-01A	73 years, male, white, stage:iia, alive, 111 days	17
TCGA-86-8073-01A	58 years, male, white, stage:ib, alive, 740 days	16.9
TCGA-58-A46M-01A	61 years, male, white, stage:iib, alive, 1072 days	16.9
TCGA-NJ-A4YI-01A	87 years, female, white, stage:iiia, dead, 4 days	16.9
TCGA-44-6779-01A	50 years, female, white, stage:iib, dead, 500 days	16.9
TCGA-18-5592-01A	57 years, male, stage:iib, alive, 1519 days	16.7
TCGA-43-6143-01A	70 years, male, white, stage:ib, alive, 699 days	16.7
TCGA-L9-A7SV-01A	69 years, male, black or african american, stage:iia, alive, 565 days	16.5
TCGA-56-8622-01A	68 years, male, white, stage:ib, alive, 55 days	16.5
TCGA-98-A53B-01A	69 years, male, white, stage:ib, dead, 61 days	16.4
TCGA-77-7142-01A	59 years, female, white, stage:ib, alive, 2227 days	16.3
TCGA-77-8153-01A	77 years, female, stage:ib, alive, 1992 days	16.3
TCGA-18-3411-01A	64 years, female, stage:iiia, alive, 3576 days	16.3
TCGA-18-3419-01A	73 years, male, stage:iib, alive, 2811 days	16.1
TCGA-85-7950-01A	46 years, male, white, stage:ib, alive, 576 days	16.1
TCGA-85-7697-01A	49 years, male, white, stage:iib, alive, 1063 days	16.1
TCGA-44-8120-01A	58 years, male, black or african american, stage:ib, alive, 260 days	16
TCGA-56-1622-01A	58 years, male, white, stage:ib, dead, 881 days	16
TCGA-66-2744-01A	71 years, male, stage:iib, alive, 30 days	15.9
TCGA-39-5039-01A	76 years, male, white, stage:iia, dead, 544 days	15.8
TCGA-43-8118-01A	55 years, female, white, stage:ia, dead, 89 days	15.8
TCGA-34-5929-01A	79 years, female, white, stage:ib, dead, 151 days	15.7
TCGA-56-7823-01B	58 years, female, white, stage:iia, alive, 1011 days	15.7
TCGA-50-6591-01A	63 years, female, white, stage:iv, dead, 119 days	15.7
TCGA-69-7980-01A	70 years, female, white, stage:i, alive, 362 days	15.6
TCGA-78-7155-01A	68 years, male, white, stage:ib, dead, 1171 days	15.6
TCGA-22-5492-01A	73 years, female, stage:iiia, dead, 506 days	15.5
TCGA-85-6175-01A	63 years, female, white, stage:iib, dead, 294 days	15.5
TCGA-33-4582-01A	55 years, male, white, stage:ia, dead, 3149 days	15.4
TCGA-85-8287-01A	72 years, male, white, stage:ia, dead, 23 days	15.4
TCGA-63-7020-01A	male, stage:ia, alive, 2133 days	15.4
TCGA-60-2715-01A	52 years, male, white, stage:ia, dead, 1075 days	15.4
TCGA-22-4593-01A	77 years, male, white, stage:iia, dead, 1067 days	15.3
TCGA-56-A4ZK-01A	76 years, female, white, stage:ib, alive, 570 days	15.2
TCGA-NC-A5HQ-01A	70 years, male, white, stage:iiia, dead, 448 days	15.2
TCGA-77-8133-01A	74 years, male, stage:iia, dead, 1640 days	15.2
TCGA-94-8035-01A	64 years, male, white, stage:iib, alive, 122 days	15.2
TCGA-85-7696-01A	64 years, male, white, stage:ia, alive, 1111 days	15.1
TCGA-22-5479-01A	64 years, male, white, stage:ib, dead, 2625 days	15.1
TCGA-63-A5MV-01A	69 years, male, stage:iia, alive, 1100 days	15.1
TCGA-85-A5B5-01A	58 years, male, white, stage:ia, alive, 111 days	15
TCGA-68-7757-01B	74 years, male, white, stage:ia, alive, 211 days	15
TCGA-21-1080-01A	66 years, male, white, stage:ib, alive, 3724 days	15
TCGA-77-6845-01A	69 years, male, white, stage:iib, dead, 708 days	15
TCGA-38-4630-01A	75 years, female, white, stage:ib, dead, 1073 days	14.8
TCGA-60-2719-01A	83 years, female, white, stage:ib, alive, 1297 days	14.7
TCGA-34-5927-01A	70 years, female, white, stage:ia, alive, 1361 days	14.6
TCGA-58-8386-01A	75 years, male, stage:iv, dead, 1 days	14.6
TCGA-44-8117-01A	54 years, female, white, stage:ib, alive, 385 days	14.6
TCGA-60-2708-01A	64 years, female, white, stage:iib, alive, 2447 days	14.5
TCGA-34-8456-01A	71 years, female, white, stage:iia, alive, 804 days	14.5
TCGA-63-A5MR-01A	70 years, female, stage:ib, alive, 2716 days	14.5
TCGA-77-A5GB-01B	90 years, male, stage:ib, dead, 937 days	14.5
TCGA-37-A5EN-01A	59 years, male, white, stage:iiib, alive, 660 days	14.5
TCGA-80-5611-01A	male, stage:ib, alive, 2595 days	14.4
TCGA-MF-A522-01A	54 years, male, white, stage:ib, dead, 360 days	14.4
TCGA-18-3416-01A	83 years, male, stage:iib, dead, 973 days	14.4
TCGA-56-8626-01A	60 years, male, white, stage:ia, dead, 302 days	14.3
TCGA-39-5031-01A	77 years, female, stage:ia, dead, 1841 days	14.3
TCGA-78-8640-01A	59 years, male, stage:iia, alive, 7062 days	14.3
TCGA-55-7726-01A	72 years, female, white, stage:ia, alive, 652 days	14.3
TCGA-51-4081-01A	55 years, male, white, stage:iib, alive, 911 days	14.2
TCGA-22-5472-01A	67 years, male, white, stage:ib, dead, 1975 days	14.2
TCGA-46-3769-01A	57 years, male, white, alive, 135 days	14.1
TCGA-66-2759-01A	66 years, male, stage:iiia, alive, 762 days	14.1
TCGA-94-A4VJ-01A	71 years, female, white, stage:ia, alive, 430 days	14
TCGA-22-1002-01A	69 years, male, white, stage:ia, dead, 131 days	14
TCGA-56-8308-01A	79 years, male, white, stage:iib, alive, 517 days	14
TCGA-21-1081-01A	69 years, male, white, stage:iib, dead, 284 days	13.9
TCGA-18-3407-01A	72 years, male, asian, stage:ib, dead, 136 days	13.9
TCGA-56-8304-01A	73 years, female, white, stage:ia, alive, 106 days	13.9
TCGA-85-8664-01A	73 years, male, white, stage:iib, dead, 550 days	13.9
TCGA-64-1677-01A	78 years, female, white, stage:iiia, dead, 628 days	13.9
TCGA-66-2768-01A	57 years, male, stage:iib, alive, 61 days	13.8
TCGA-95-8039-01A	72 years, male, white, stage:ia, alive, 830 days	13.8
TCGA-77-8008-01A	68 years, male, stage:ib, dead, 2639 days	13.8
TCGA-60-2716-01A	39 years, male, stage:iib, alive, 1475 days	13.7
TCGA-43-7656-01A	71 years, male, white, stage:ia, alive, 596 days	13.6
TCGA-66-2790-01A	72 years, male, stage:iib, alive, 699 days	13.6
TCGA-43-6647-01A	69 years, female, white, stage:iib, alive, 757 days	13.6
TCGA-92-7341-01A	71 years, male, white, stage:ib, alive, 106 days	13.6
TCGA-22-5478-01A	79 years, male, stage:ib, dead, 24 days	13.5
TCGA-55-A4DF-01A	88 years, male, white, stage:ia, dead, 614 days	13.5
TCGA-91-6829-01A	79 years, male, white, stage:ib, dead, 1258 days	13.4
TCGA-55-7576-01A	54 years, male, black or african american, stage:ib, alive, 670 days	13.3
TCGA-77-7138-01A	67 years, male, stage:ib, dead, 340 days	13.3
TCGA-64-1679-01A	58 years, female, white, stage:iiia, alive, 2488 days	13.3
TCGA-52-7622-01A	62 years, female, white, stage:ia, alive, 862 days	13.3
TCGA-44-7660-01A	72 years, male, white, stage:ib, alive, 592 days	13.2
TCGA-21-5786-01A	64 years, male, white, stage:ib, alive, 1032 days	13.1
TCGA-52-7811-01A	67 years, male, white, stage:ib, dead, 266 days	13.1
TCGA-70-6722-01A	47 years, male, asian, stage:iiia, alive, 367 days	13.1
TCGA-55-8302-01A	54 years, male, white, stage:ib, alive, 478 days	13.1
TCGA-33-4586-01A	57 years, male, white, stage:iiia, dead, 428 days	13.1
TCGA-77-8146-01A	72 years, male, stage:ia, alive, 3189 days	13
TCGA-21-1070-01A	61 years, female, black or african american, stage:iiia, alive, 3636 days	12.9
TCGA-22-4609-01A	81 years, male, white, stage:ia, dead, 291 days	12.9
TCGA-66-2753-01A	69 years, male, stage:ib, alive, 31 days	12.9
TCGA-NC-A5HL-01A	73 years, male, white, stage:iia, dead, 88 days	12.9
TCGA-55-8301-01A	59 years, male, white, stage:ib, alive, 534 days	12.9
TCGA-86-A4D0-01A	48 years, male, white, stage:iia, dead, 116 days	12.8
TCGA-93-A4JN-01A	71 years, male, white, stage:iv, alive, 718 days	12.8
TCGA-56-7579-01A	62 years, male, white, stage:iiia, dead, 951 days	12.7
TCGA-85-8351-01A	72 years, male, white, stage:iia, alive, 510 days	12.7
TCGA-22-1012-01A	80 years, female, white, stage:ib, dead, 429 days	12.6
TCGA-18-3408-01A	77 years, female, white, stage:ib, dead, 2304 days	12.6
TCGA-22-0944-01A	61 years, male, white, stage:ib, dead, 223 days	12.5
TCGA-21-1082-01A	61 years, male, white, stage:ib, alive, 3644 days	12.5
TCGA-86-8279-01A	46 years, male, white, stage:iia, alive, 949 days	12.5
TCGA-77-A5G8-01B	71 years, male, stage:iib, alive, 1884 days	12.5
TCGA-55-A57B-01A	80 years, female, black or african american, stage:ia, alive, 546 days	12.4
TCGA-NC-A5HM-01A	76 years, male, white, stage:ib, alive, 1212 days	12.4
TCGA-98-A538-01A	67 years, male, white, stage:iib, alive, 826 days	12.4
TCGA-85-A4QQ-01A	68 years, male, white, stage:ib, dead, 927 days	12.3
TCGA-33-AASJ-01A	60 years, male, black or african american, stage:ib, dead, 3600 days	12.3
TCGA-66-2765-01A	64 years, male, stage:ib, alive, 61 days	12.2
TCGA-85-8355-01A	63 years, male, white, stage:ia, alive, 61 days	12.2
TCGA-43-6770-01A	59 years, female, black or african american, stage:ib, alive, 653 days	12.2
TCGA-77-8007-01A	68 years, male, stage:iib, dead, 198 days	12.1
TCGA-94-A5I4-01A	61 years, male, white, stage:iia, alive, 491 days	12
TCGA-39-5021-01A	70 years, male, white, stage:ib, dead, 2086 days	12
TCGA-22-4613-01A	73 years, female, white, stage:ia, dead, 358 days	12
TCGA-55-7724-01A	76 years, female, white, stage:ib, alive, 705 days	11.9
TCGA-98-8022-01A	61 years, male, white, stage:ia, dead, 933 days	11.9
TCGA-39-5027-01A	73 years, male, white, stage:ib, alive, 3108 days	11.8
TCGA-85-8479-01A	66 years, male, white, stage:ia, alive, 468 days	11.8
TCGA-18-3409-01A	74 years, male, white, stage:ia, alive, 3747 days	11.8
TCGA-68-A59I-01A	73 years, female, black or african american, stage:iiia, alive, 428 days	11.8
TCGA-55-7903-01A	64 years, male, white, stage:ia, alive, 567 days	11.6
TCGA-96-A4JK-01A	65 years, male, white, stage:iia, alive, 589 days	11.5
TCGA-43-8115-01A	72 years, female, white, stage:iia, alive, 407 days	11.5
TCGA-94-7033-01A	73 years, male, white, stage:ib, alive, 640 days	11.4
TCGA-37-A5EL-01A	53 years, male, white, stage:iib, dead, 1143 days	11.3
TCGA-O2-A52W-01A	63 years, male, black or african american, stage:i, dead, 261 days	11.3
TCGA-55-7910-01A	50 years, female, black or african american, stage:iia, alive, 1040 days	11.3
TCGA-51-4079-01A	73 years, female, black or african american, stage:ib, dead, 12 days	11.3
TCGA-85-8350-01A	61 years, male, white, stage:ia, alive, 683 days	11.2
TCGA-98-8021-01A	75 years, female, white, stage:ia, alive, 937 days	11.1
TCGA-77-6844-01A	74 years, male, white, stage:iiia, dead, 2284 days	11.1
TCGA-85-A512-01A	46 years, male, white, stage:iia, alive, 465 days	11.1
TCGA-85-7710-01A	59 years, female, white, stage:ia, alive, 42 days	11.1
TCGA-56-8307-01A	55 years, female, white, stage:iib, alive, 818 days	11.1
TCGA-68-7755-01A	60 years, female, white, stage:iia, alive, 83 days	11
TCGA-77-6842-01A	79 years, male, white, stage:iib, dead, 899 days	11
TCGA-55-6978-01A	male, white, stage:iia, dead, 176 days	10.9
TCGA-69-7979-01A	71 years, female, white, stage:ib, alive, 408 days	10.8
TCGA-92-8065-01A	74 years, female, white, stage:iib, alive, 70 days	10.8
TCGA-43-7657-01A	68 years, female, white, stage:ia, alive, 236 days	10.8
TCGA-49-AAR4-01A	51 years, male, black or african american, stage:iiia, dead, 879 days	10.8
TCGA-66-2782-01A	71 years, male, stage:iib, dead, 365 days	10.8
TCGA-60-2711-01A	64 years, female, white, stage:ib, alive, 1260 days	10.8
TCGA-NC-A5HI-01A	68 years, female, white, stage:ib, alive, 1743 days	10.8
TCGA-34-5236-01A	60 years, male, white, stage:iib, dead, 276 days	10.8
TCGA-46-6025-01A	71 years, male, white, stage:iib, alive, 324 days	10.8
TCGA-44-5645-01A	61 years, female, black or african american, stage:ia, alive, 852 days	10.7
TCGA-58-8387-01A	60 years, male, white, stage:iia, dead, 403 days	10.7
TCGA-97-7937-01A	65 years, male, white, stage:ib, alive, 564 days	10.7
TCGA-60-2722-01A	66 years, male, white, stage:iib, alive, 908 days	10.7
TCGA-34-2608-01A	84 years, male, white, stage:ib, dead, 1000 days	10.6
TCGA-91-6836-01A	52 years, female, white, stage:ib, alive, 417 days	10.6
TCGA-70-6723-01A	65 years, male, asian, stage:iia, alive, 375 days	10.6
TCGA-77-7337-01A	65 years, male, white, stage:iib, dead, 3253 days	10.6
TCGA-50-6590-01A	72 years, female, white, stage:ib, dead, 1288 days	10.6
TCGA-95-7562-01A	71 years, male, black or african american, stage:iia, dead, 87 days	10.6
TCGA-91-6831-01A	66 years, male, white, stage:ib, alive, 310 days	10.5
TCGA-22-1011-01A	73 years, male, white, stage:ib, dead, 53 days	10.5
TCGA-90-A59Q-01A	61 years, female, white, stage:iia, dead, 322 days	10.5
TCGA-NK-A5CT-01A	70 years, male, white, stage:ia, alive, 1997 days	10.5
TCGA-94-8491-01A	73 years, male, white, stage:iia, alive, 810 days	10.5
TCGA-L3-A524-01A	45 years, female, white, stage:iib, dead, 490 days	10.5
TCGA-68-7756-01A	84 years, male, white, stage:iiia, alive, 202 days	10.4
TCGA-66-2794-01A	64 years, male, stage:iiib, alive, 1645 days	10.4
TCGA-66-2737-01A	72 years, male, stage:iib, alive, 61 days	10.3
TCGA-85-7699-01A	73 years, male, white, stage:iiia, dead, 1001 days	10.3
TCGA-77-A5G7-01B	63 years, male, stage:ia, dead, 180 days	10.3
TCGA-05-4382-01A	68 years, male, stage:ib, alive, 607 days	10.3
TCGA-55-7994-01A	81 years, male, white, stage:iib, alive, 603 days	10.2
TCGA-90-A4ED-01A	69 years, male, white, stage:ib, alive, 615 days	10.2
TCGA-05-4402-01A	57 years, female, stage:iv, dead, 244 days	10.2
TCGA-95-7039-01A	54 years, female, white, stage:iib, alive, 1272 days	10.2
TCGA-22-5485-01A	58 years, female, white, stage:ia, dead, 916 days	10.2
TCGA-85-8580-01A	52 years, female, white, stage:ib, alive, 1113 days	10.2
TCGA-63-7022-01A	female, stage:ia, alive, 2073 days	10.1
TCGA-86-8668-01A	61 years, female, white, stage:ia, alive, 423 days	10.1
TCGA-O2-A52V-01A	75 years, female, black or african american, stage:ii, dead, 1335 days	10.1
TCGA-43-6771-01A	85 years, male, white, stage:ib, dead, 166 days	10.1
TCGA-63-A5MG-01A	68 years, male, stage:ib, alive, 2148 days	10.1
TCGA-NC-A5HD-01A	79 years, male, white, stage:iib, dead, 2 days	10.1
TCGA-85-A4CN-01A	56 years, female, white, stage:iib, alive, 1038 days	10
TCGA-56-8624-01A	84 years, male, white, stage:iib, alive, 420 days	10
TCGA-56-8201-01A	74 years, male, white, stage:iib, dead, 397 days	10
TCGA-86-A4P8-01A	59 years, female, white, stage:iiia, alive, 805 days	10
TCGA-85-8481-01A	70 years, male, white, stage:iib, dead, 236 days	9.9
TCGA-77-7140-01A	69 years, female, white, stage:iib, dead, 632 days	9.9
TCGA-90-7964-01A	70 years, male, white, stage:ib, alive, 428 days	9.9
TCGA-60-2725-01A	74 years, male, white, stage:ib, alive, 816 days	9.9
TCGA-50-5049-01A	70 years, male, white, stage:ia, alive, 3094 days	9.8
TCGA-18-5595-01A	50 years, male, stage:ib, dead, 827 days	9.8
TCGA-21-A5DI-01A	77 years, male, white, stage:ia, alive, 979 days	9.8
TCGA-66-2769-01A	75 years, male, stage:iiib, dead, 215 days	9.8
TCGA-46-3767-01A	76 years, male, white, stage:ia, alive, 388 days	9.8
TCGA-21-5783-01A	76 years, male, white, stage:ib, dead, 2680 days	9.8
TCGA-55-8207-01A	73 years, male, white, stage:ib, alive, 977 days	9.8
TCGA-39-5016-01A	44 years, male, white, stage:iia, alive, 3850 days	9.7
TCGA-22-5471-01A	76 years, male, white, stage:ib, alive, 1845 days	9.7
TCGA-85-8354-01A	53 years, male, white, stage:ib, alive, 995 days	9.7
TCGA-56-8629-01A	63 years, male, white, stage:iia, alive, 481 days	9.7
TCGA-55-6972-01A	72 years, male, white, stage:ib, dead, 1632 days	9.7
TCGA-22-5482-01A	81 years, male, white, stage:ib, dead, 357 days	9.6
TCGA-NC-A5HH-01A	53 years, male, white, stage:ia, alive, 37 days	9.6
TCGA-86-8075-01A	66 years, female, white, stage:ib, dead, 694 days	9.6
TCGA-22-5489-01A	64 years, male, white, stage:ia, dead, 1912 days	9.6
TCGA-77-8138-01A	74 years, male, stage:ib, dead, 539 days	9.6
TCGA-18-3412-01A	52 years, male, white, stage:ib, dead, 345 days	9.6
TCGA-66-2742-01A	70 years, male, stage:iv, alive, 641 days	9.5
TCGA-86-7713-01A	70 years, male, white, stage:iia, alive, 1157 days	9.5
TCGA-33-4538-01A	66 years, male, white, stage:iiia, dead, 2979 days	9.5
TCGA-33-4589-01A	62 years, female, white, stage:iib, dead, 47 days	9.5
TCGA-21-1075-01A	57 years, male, white, stage:iib, alive, 2134 days	9.5
TCGA-49-6767-01A	46 years, female, white, stage:iib, alive, 677 days	9.5
TCGA-62-A46V-01A	78 years, female, white, stage:ib, alive, 2199 days	9.5
TCGA-63-A5MS-01A	78 years, male, stage:ib, alive, 2381 days	9.4
TCGA-22-A5C4-01A	70 years, male, white, stage:iia, alive, 671 days	9.4
TCGA-97-7554-01A	83 years, female, white, stage:iiia, alive, 775 days	9.4
TCGA-22-4607-01A	75 years, male, white, stage:ib, dead, 587 days	9.4
TCGA-96-8169-01A	67 years, female, white, stage:ia, alive, 557 days	9.3
TCGA-56-8503-01A	76 years, female, white, stage:iib, alive, 41 days	9.3
TCGA-85-6561-01A	66 years, male, white, stage:ib, alive, 1224 days	9.3
TCGA-34-8454-01A	62 years, female, white, stage:iiia, alive, 1180 days	9.3
TCGA-66-2795-01A	68 years, male, stage:iiib, alive, 122 days	9.3
TCGA-55-1596-01A	55 years, male, asian, stage:iib, alive, 2065 days	9.3
TCGA-78-7150-01A	59 years, male, white, stage:iib, dead, 666 days	9.3
TCGA-39-5011-01A	70 years, female, white, stage:ia, alive, 4053 days	9.3
TCGA-69-8255-01A	72 years, male, white, stage:ia, alive, 129 days	9.2
TCGA-52-7810-01A	60 years, female, white, stage:iib, alive, 923 days	9.2
TCGA-49-4488-01A	74 years, female, white, stage:ia, dead, 869 days	9.2
TCGA-MP-A4SV-01A	67 years, male, stage:ib, dead, 2620 days	9.1
TCGA-55-7914-01A	71 years, female, white, stage:iia, dead, 187 days	9.1
TCGA-77-8140-01A	66 years, female, stage:iib, dead, 351 days	9.1
TCGA-33-4547-01A	68 years, male, white, stage:ib, alive, 2419 days	9.1
TCGA-21-1076-01A	54 years, female, white, stage:ib, alive, 1852 days	9
TCGA-85-7698-01A	48 years, male, white, stage:ia, alive, 952 days	9
TCGA-86-7955-01A	62 years, male, white, stage:ib, alive, 1072 days	9
TCGA-55-7573-01A	72 years, female, white, stage:ia, alive, 487 days	9
TCGA-44-3917-01A	33 years, female, white, stage:ib, alive, 1183 days	8.9
TCGA-69-7763-01A	69 years, male, white, stage:ia, alive, 690 days	8.9
TCGA-66-2757-01A	65 years, female, stage:ia, dead, 1338 days	8.9
TCGA-91-8499-01A	76 years, female, white, stage:ia, alive, 36 days	8.9
TCGA-77-8009-01A	68 years, male, stage:iib, dead, 1695 days	8.9
TCGA-55-8506-01A	62 years, female, white, stage:iib, alive, 11 days	8.9
TCGA-60-2712-01A	79 years, female, white, stage:iib, dead, 274 days	8.8
TCGA-NC-A5HF-01A	74 years, male, white, stage:iiib, dead, 138 days	8.8
TCGA-49-6743-01A	81 years, female, white, stage:iiia, alive, 1621 days	8.8
TCGA-55-8085-01A	64 years, male, white, stage:ia, alive, 904 days	8.8
TCGA-43-5668-01A	78 years, male, white, stage:iia, dead, 559 days	8.8
TCGA-86-8055-01A	79 years, male, white, stage:iia, dead, 124 days	8.8
TCGA-05-4390-01A	58 years, female, stage:ib, alive, 1126 days	8.8
TCGA-55-7907-01A	77 years, male, white, stage:iia, dead, 343 days	8.8
TCGA-21-1072-01A	75 years, male, white, stage:ib, alive, 3016 days	8.7
TCGA-XC-AA0X-01A	77 years, female, black or african american, stage:ia, dead, 6 days	8.7
TCGA-MP-A4TA-01A	75 years, female, white, stage:ia, dead, 950 days	8.7
TCGA-55-7913-01B	61 years, female, black or african american, stage:ia, dead, 561 days	8.7
TCGA-LA-A446-01A	69 years, male, white, stage:ia, alive, 401 days	8.7
TCGA-85-8353-01A	72 years, male, white, stage:iiia, dead, 94 days	8.7
TCGA-77-A5GH-01A	81 years, male, stage:ib, alive, 1182 days	8.7
TCGA-J1-A4AH-01A	70 years, male, white, stage:iia, alive, 581 days	8.7
TCGA-83-5908-01A	59 years, female, white, stage:ia, alive, 824 days	8.6
TCGA-34-5239-01A	75 years, male, white, stage:iiia, alive, 1834 days	8.6
TCGA-49-4501-01A	67 years, female, white, stage:ib, dead, 1421 days	8.6
TCGA-22-5491-01A	74 years, male, white, stage:ia, dead, 1713 days	8.5
TCGA-51-6867-01A	72 years, female, white, stage:i, dead, 1856 days	8.5
TCGA-50-8457-01A	63 years, female, black or african american, stage:ia, alive, 1125 days	8.5
TCGA-49-AARO-01A	39 years, female, black or african american, stage:ia, alive, 3759 days	8.5
TCGA-21-1078-01A	77 years, male, white, stage:ib, dead, 474 days	8.4
TCGA-69-7974-01A	54 years, female, white, stage:iiia, alive, 184 days	8.4
TCGA-46-3765-01A	59 years, female, white, stage:ia, alive, 405 days	8.4
TCGA-66-2791-01A	66 years, male, stage:iiib, dead, 153 days	8.4
TCGA-66-2771-01A	60 years, male, stage:iib, alive, 578 days	8.4
TCGA-55-6975-01A	male, white, stage:iib, dead, 118 days	8.3
TCGA-O2-A52S-01A	58 years, female, white, stage:iii, dead, 387 days	8.3
TCGA-85-7843-01A	50 years, male, white, stage:iia, alive, 35 days	8.3
TCGA-97-A4M5-01A	84 years, male, white, stage:ia, alive, 634 days	8.3
TCGA-O1-A52J-01A	74 years, female, white, stage:ia, dead, 1798 days	8.2
TCGA-NC-A5HO-01A	70 years, female, white, stage:iiia, alive, 1336 days	8.2
TCGA-22-1016-01A	65 years, male, white, stage:ib, dead, 822 days	8.2
TCGA-44-6148-01A	60 years, male, white, stage:ia, alive, 704 days	8.2
TCGA-86-A4P7-01A	63 years, female, white, stage:ib, alive, 415 days	8.1
TCGA-33-4533-01A	76 years, female, black or african american, stage:ib, alive, 4068 days	8.1
TCGA-77-A5GF-01A	70 years, male, stage:iia, dead, 840 days	8.1
TCGA-55-7283-01A	76 years, female, white, stage:iiia, alive, 609 days	8.1
TCGA-71-6725-01A	48 years, female, asian, stage:ib, alive, 256 days	8.1
TCGA-85-A511-01A	62 years, male, white, stage:iib, dead, 455 days	8.1
TCGA-38-6178-01A	70 years, female, white, stage:iiia, alive, 448 days	8.1
TCGA-85-A4CL-01A	65 years, male, white, stage:ia, dead, 921 days	8
TCGA-34-5234-01A	71 years, female, white, stage:ia, alive, 2271 days	8
TCGA-22-5480-01A	66 years, female, white, stage:ia, dead, 2170 days	8
TCGA-44-3918-01A	60 years, female, white, stage:ia, alive, 1036 days	8
TCGA-55-8505-01A	62 years, male, white, stage:iiia, alive, 440 days	8
TCGA-34-5232-01A	75 years, female, black or african american, stage:iia, alive, 2471 days	8
TCGA-91-6847-01A	62 years, female, white, stage:ib, alive, 842 days	7.9
TCGA-55-8507-01A	53 years, male, white, stage:ia, alive, 418 days	7.9
TCGA-21-1077-01A	64 years, male, white, stage:iib, dead, 1058 days	7.9
TCGA-78-7542-01A	56 years, male, white, stage:ib, dead, 321 days	7.9
TCGA-55-8205-01A	76 years, female, white, stage:iia, alive, 599 days	7.8
TCGA-56-7222-01A	60 years, male, white, stage:ib, dead, 562 days	7.8
TCGA-49-AARN-01A	56 years, female, black or african american, stage:ia, dead, 1135 days	7.8
TCGA-94-A5I6-01A	62 years, male, white, stage:iib, alive, 538 days	7.7
TCGA-MP-A4T8-01A	68 years, male, stage:iiia, dead, 161 days	7.7
TCGA-39-5036-01A	73 years, male, white, stage:ib, alive, 2165 days	7.7
TCGA-05-4430-01A	59 years, female, stage:ib, alive, 761 days	7.7
TCGA-44-3919-01A	71 years, female, white, stage:ia, dead, 1026 days	7.7
TCGA-55-8097-01A	60 years, female, white, stage:ia, alive, 476 days	7.7
TCGA-66-2767-01A	62 years, male, stage:iiib, alive, 61 days	7.7
TCGA-MP-A4SY-01A	61 years, male, white, stage:iib, dead, 1501 days	7.6
TCGA-55-7911-01A	70 years, female, white, stage:ia, alive, 537 days	7.6
TCGA-MP-A4TE-01A	56 years, male, white, stage:iia, dead, 896 days	7.6
TCGA-93-A4JP-01A	64 years, male, asian, stage:iv, alive, 578 days	7.6
TCGA-22-4595-01A	57 years, male, white, stage:iiia, dead, 734 days	7.6
TCGA-18-3414-01A	73 years, male, asian, stage:iv, dead, 716 days	7.6
TCGA-91-6830-01A	65 years, female, white, stage:iia, alive, 60 days	7.6
TCGA-46-3766-01A	62 years, female, white, stage:ia, alive, 370 days	7.6
TCGA-68-A59J-01A	74 years, female, white, stage:ib, alive, 409 days	7.6
TCGA-63-7021-01A	male, stage:ia, alive, 2142 days	7.5
TCGA-J2-8194-01A	69 years, female, white, stage:iib, alive, 724 days	7.5
TCGA-58-8388-01A	60 years, male, white, stage:ib, dead, 412 days	7.5
TCGA-56-A4ZJ-01A	75 years, female, white, stage:ia, alive, 640 days	7.5
TCGA-75-6206-01A	male, stage:ib, alive, 2590 days	7.5
TCGA-22-4599-01A	73 years, female, white, stage:ib, dead, 1161 days	7.4
TCGA-85-8052-01A	53 years, male, white, stage:iib, alive, 734 days	7.4
TCGA-77-7338-01A	64 years, male, white, stage:ib, dead, 5 days	7.4
TCGA-66-2793-01A	68 years, male, stage:iiib, dead, 306 days	7.4
TCGA-71-8520-01A	60 years, female, asian, stage:ib, dead, 210 days	7.4
TCGA-55-A48Y-01A	69 years, male, white, stage:iia, alive, 630 days	7.3
TCGA-05-4432-01A	66 years, male, stage:iib, alive, 761 days	7.3
TCGA-60-2703-01A	73 years, male, white, stage:iib, dead, 2945 days	7.3
TCGA-NJ-A4YP-01A	52 years, male, white, stage:ib, alive, 50 days	7.3
TCGA-91-6835-01A	81 years, female, white, stage:ia, alive, 79 days	7.3
TCGA-60-2707-01A	70 years, male, stage:ib, dead, 667 days	7.3
TCGA-44-7662-01A	61 years, male, white, stage:ib, alive, 218 days	7.3
TCGA-96-8170-01A	75 years, female, white, stage:iia, alive, 531 days	7.3
TCGA-66-2777-01A	71 years, male, stage:ib, alive, 61 days	7.3
TCGA-55-8616-01A	58 years, female, white, stage:ib, alive, 48 days	7.3
TCGA-62-8399-01A	62 years, male, white, stage:iiia, alive, 2696 days	7.3
TCGA-50-6592-01A	71 years, female, white, stage:ib, dead, 777 days	7.3
TCGA-50-5946-01A	62 years, male, white, stage:ia, alive, 1617 days	7.3
TCGA-55-6712-01A	male, white, stage:iia, dead, 171 days	7.3
TCGA-90-7767-01A	56 years, male, white, stage:iib, alive, 89 days	7.3
TCGA-38-4631-01A	72 years, female, white, stage:ib, dead, 354 days	7.2
TCGA-44-A4SU-01A	68 years, female, white, stage:ia, dead, 409 days	7.2
TCGA-55-8512-01A	41 years, male, white, stage:iv, dead, 607 days	7.2
TCGA-MN-A4N4-01A	57 years, male, white, stage:ia, alive, 1175 days	7.2
TCGA-22-4605-01A	78 years, female, stage:ib, dead, 974 days	7.2
TCGA-96-A4JL-01A	78 years, female, asian, stage:iia, alive, 842 days	7.2
TCGA-66-2800-01A	70 years, male, stage:iiib, alive, 1492 days	7.2
TCGA-86-7954-01A	68 years, female, white, stage:ib, alive, 605 days	7.2
TCGA-66-2783-01A	67 years, male, stage:iiib, alive, 759 days	7.2
TCGA-77-8156-01A	60 years, male, stage:ib, alive, 1106 days	7.1
TCGA-50-5939-01A	85 years, male, white, stage:ib, dead, 460 days	7.1
TCGA-94-7557-01A	73 years, male, black or african american, stage:ib, dead, 5 days	7.1
TCGA-97-A4M1-01A	52 years, female, white, stage:ia, alive, 601 days	7.1
TCGA-O2-A5IB-01A	71 years, female, white, stage:iii, dead, 340 days	7.1
TCGA-60-2726-01A	56 years, male, white, stage:iia, dead, 358 days	7.1
TCGA-99-8025-01A	72 years, female, black or african american, stage:iiia, alive, 1060 days	7.1
TCGA-51-4080-01A	65 years, male, black or african american, stage:iiib, dead, 12 days	7.1
TCGA-L9-A8F4-01A	64 years, female, black or african american, stage:ib, alive, 476 days	7
TCGA-93-A4JQ-01A	49 years, male, white, stage:ia, alive, 526 days	7
TCGA-66-2770-01A	79 years, male, stage:ib, alive, 700 days	7
TCGA-44-2655-01A	65 years, female, white, stage:ia, alive, 1324 days	7
TCGA-98-A53I-01A	64 years, male, white, stage:iia, alive, 565 days	7
TCGA-62-A46R-01A	54 years, female, white, stage:ib, dead, 1725 days	7
TCGA-55-8206-01A	56 years, male, white, stage:ia, alive, 888 days	7
TCGA-33-A5GW-01A	67 years, male, white, stage:iia, dead, 9 days	7
TCGA-56-8083-01A	56 years, male, white, stage:ib, alive, 150 days	6.9
TCGA-43-6773-01A	76 years, male, white, stage:iib, dead, 116 days	6.9
TCGA-39-5030-01A	81 years, female, asian, stage:iiia, dead, 59 days	6.9
TCGA-91-7771-01A	62 years, male, white, stage:iib, alive, 492 days	6.9
TCGA-22-1000-01A	76 years, male, white, stage:ib, dead, 454 days	6.9
TCGA-73-4668-01A	66 years, female, american indian or alaska native, stage:iib, alive, 467 days	6.9
TCGA-MP-A4TI-01A	72 years, male, white, stage:iia, dead, 429 days	6.9
TCGA-60-2704-01A	73 years, male, white, stage:iib, dead, 1154 days	6.8
TCGA-MP-A4TH-01A	70 years, female, white, stage:ia, alive, 741 days	6.8
TCGA-18-4086-01A	65 years, male, stage:ib, dead, 85 days	6.8
TCGA-85-8072-01A	60 years, male, white, stage:ia, alive, 932 days	6.8
TCGA-62-8402-01A	73 years, female, white, stage:iiia, dead, 1498 days	6.8
TCGA-69-7760-01A	73 years, male, white, stage:iib, alive, 202 days	6.8
TCGA-63-7023-01A	male, stage:iia, alive, 1682 days	6.8
TCGA-MP-A4TC-01A	78 years, male, white, stage:iiia, dead, 74 days	6.8
TCGA-50-5930-01A	47 years, male, white, stage:iiia, dead, 282 days	6.8
TCGA-85-8584-01A	71 years, male, white, stage:iia, dead, 383 days	6.7
TCGA-55-A4DG-01A	71 years, male, white, stage:ia, alive, 608 days	6.7
TCGA-78-7160-01A	61 years, male, white, stage:iv, dead, 697 days	6.7
TCGA-77-A5GA-01A	76 years, male, stage:ib, alive, 1280 days	6.7
TCGA-J2-A4AD-01A	61 years, female, white, stage:ia, dead, 550 days	6.7
TCGA-34-2596-01A	70 years, male, white, stage:iib, dead, 80 days	6.7
TCGA-43-2576-01A	62 years, female, white, stage:iiia, alive, 1223 days	6.7
TCGA-85-8288-01A	70 years, male, white, stage:iia, dead, 402 days	6.7
TCGA-37-4130-01A	56 years, male, white, stage:ia, alive, 247 days	6.7
TCGA-96-7545-01A	73 years, male, white, stage:ia, dead, 1736 days	6.6
TCGA-18-3415-01A	77 years, male, stage:ib, dead, 2803 days	6.6
TCGA-86-8076-01A	42 years, male, white, stage:ia, alive, 993 days	6.6
TCGA-73-4662-01A	65 years, female, white, stage:ia, alive, 2515 days	6.6
TCGA-58-8393-01A	68 years, female, white, stage:ib, alive, 1058 days	6.6
TCGA-78-7143-01A	62 years, female, white, stage:ib, dead, 4961 days	6.6
TCGA-05-4384-01A	66 years, male, stage:iiia, alive, 426 days	6.5
TCGA-43-5670-01A	70 years, male, white, stage:iia, alive, 849 days	6.5
TCGA-60-2713-01A	64 years, male, white, stage:ib, alive, 1731 days	6.5
TCGA-4B-A93V-01A	52 years, female, black or african american, stage:ia, dead, 300 days	6.5
TCGA-22-5474-01A	74 years, male, white, stage:ib, dead, 445 days	6.5
TCGA-MP-A4T4-01A	68 years, female, white, stage:iib, dead, 2617 days	6.5
TCGA-05-4405-01A	74 years, female, stage:ib, alive, 610 days	6.5
TCGA-97-A4M2-01A	66 years, male, white, stage:ia, alive, 624 days	6.5
TCGA-L4-A4E5-01A	48 years, female, white, stage:i, alive, 578 days	6.5
TCGA-97-A4M6-01A	45 years, female, white, stage:ia, alive, 568 days	6.5
TCGA-69-7978-01A	59 years, male, white, stage:iib, alive, 134 days	6.4
TCGA-05-4427-01A	65 years, female, stage:iib, alive, 791 days	6.4
TCGA-39-5040-01A	59 years, male, white, stage:iiia, dead, 519 days	6.4
TCGA-38-4629-01A	68 years, male, white, stage:iib, dead, 864 days	6.4
TCGA-22-5473-01A	78 years, male, white, dead, 1933 days	6.4
TCGA-78-7147-01A	67 years, female, white, stage:iib, dead, 586 days	6.4
TCGA-62-A472-01A	70 years, male, white, stage:iib, alive, 910 days	6.3
TCGA-85-8070-01A	71 years, male, white, stage:ib, alive, 960 days	6.2
TCGA-86-6562-01A	52 years, male, white, stage:iia, dead, 376 days	6.2
TCGA-NJ-A55A-01A	76 years, female, white, stage:ib, alive, 15 days	6.2
TCGA-86-8672-01A	59 years, male, white, stage:iib, dead, 19 days	6.2
TCGA-58-8391-01A	57 years, female, white, stage:iiia, alive, 2167 days	6.2
TCGA-97-7553-01A	58 years, female, white, stage:ia, alive, 1870 days	6.2
TCGA-44-2659-01A	65 years, female, white, stage:iib, alive, 1367 days	6.2
TCGA-97-7546-01A	76 years, female, white, stage:ia, alive, 1285 days	6.2
TCGA-55-6970-01A	67 years, female, white, stage:iiia, dead, 464 days	6.2
TCGA-73-7498-01A	58 years, female, white, stage:ia, alive, 1189 days	6.2
TCGA-98-8023-01A	70 years, male, white, stage:iiia, alive, 649 days	6.2
TCGA-73-4677-01A	75 years, male, white, dead, 38 days	6.2
TCGA-44-6147-01B	67 years, female, white, stage:ia, alive, 845 days	6.1
TCGA-49-4486-01A	72 years, male, white, stage:ia, dead, 2318 days	6.1
TCGA-78-7162-01A	75 years, male, white, stage:ia, dead, 3169 days	6.1
TCGA-05-4249-01A	67 years, male, stage:ib, alive, 1523 days	6.1
TCGA-98-A53A-01A	70 years, male, black or african american, stage:ib, dead, 552 days	6.1
TCGA-86-7701-01A	66 years, male, white, stage:iv, alive, 947 days	6.1
TCGA-77-A5G1-01A	75 years, male, stage:iiia, alive, 4026 days	6
TCGA-86-7714-01A	61 years, female, black or african american, stage:iiia, dead, 625 days	6
TCGA-38-4627-01A	64 years, female, white, stage:iia, dead, 1147 days	6
TCGA-95-7944-01A	71 years, male, white, stage:ia, alive, 377 days	6
TCGA-78-7156-01A	62 years, male, white, stage:iv, dead, 976 days	6
TCGA-63-A5MT-01A	74 years, male, stage:iib, alive, 498 days	6
TCGA-50-7109-01A	60 years, male, white, stage:ia, dead, 308 days	6
TCGA-50-5944-01A	69 years, female, white, stage:ia, alive, 1750 days	6
TCGA-73-A9RS-01A	41 years, male, black or african american, stage:iib, dead, 340 days	5.9
TCGA-78-7633-01A	67 years, male, white, stage:ib, dead, 1528 days	5.9
TCGA-39-5019-01A	70 years, male, white, stage:ib, alive, 3387 days	5.9
TCGA-86-A456-01A	78 years, female, asian, stage:ia, alive, 896 days	5.9
TCGA-55-8092-01A	75 years, male, white, stage:iib, dead, 154 days	5.9
TCGA-44-A47B-01A	79 years, male, white, stage:ib, alive, 287 days	5.9
TCGA-63-A5MB-01A	62 years, male, stage:ib, alive, 3123 days	5.9
TCGA-55-8621-01A	75 years, female, white, stage:ia, alive, 515 days	5.9
TCGA-55-6985-01A	58 years, female, white, stage:ib, alive, 1233 days	5.9
TCGA-55-7727-01A	71 years, male, white, stage:iiia, alive, 119 days	5.9
TCGA-55-6971-01A	59 years, female, white, stage:ib, alive, 1400 days	5.8
TCGA-95-7948-01A	42 years, female, white, stage:ib, alive, 476 days	5.8
TCGA-56-5897-01A	74 years, male, white, stage:ia, alive, 378 days	5.8
TCGA-66-2734-01A	62 years, female, stage:ib, alive, 1311 days	5.8
TCGA-86-8074-01A	62 years, female, white, stage:iia, alive, 24 days	5.8
TCGA-66-2786-01A	68 years, female, stage:ia, alive, 790 days	5.8
TCGA-56-8623-01A	71 years, male, white, stage:ib, dead, 692 days	5.8
TCGA-55-1592-01A	male, white, stage:ia, dead, 701 days	5.8
TCGA-22-1017-01A	62 years, male, white, stage:ia, dead, 1485 days	5.8
TCGA-37-4141-01A	65 years, female, white, stage:ia, alive, 12 days	5.8
TCGA-33-AAS8-01A	59 years, female, black or african american, stage:ia, dead, 1114 days	5.7
TCGA-56-8305-01A	72 years, male, white, stage:ib, alive, 105 days	5.7
TCGA-55-7816-01A	49 years, female, white, stage:iv, dead, 468 days	5.7
TCGA-33-AASD-01A	83 years, male, black or african american, stage:ia, dead, 3376 days	5.7
TCGA-MP-A4TK-01A	56 years, female, stage:iib, dead, 582 days	5.7
TCGA-33-4583-01A	73 years, male, white, stage:ia, dead, 4601 days	5.7
TCGA-18-4721-01A	74 years, male, white, stage:ia, alive, 4694 days	5.7
TCGA-43-3920-01A	71 years, male, white, stage:ib, alive, 1007 days	5.7
TCGA-MP-A4T9-01A	54 years, female, white, stage:iiia, dead, 1265 days	5.7
TCGA-78-7159-01A	60 years, female, white, stage:ia, alive, 1974 days	5.6
TCGA-86-8585-01A	57 years, male, white, stage:ib, alive, 353 days	5.6
TCGA-99-AA5R-01A	70 years, female, black or african american, stage:ia, alive, 658 days	5.6
TCGA-22-0940-01A	71 years, male, white, stage:iia, dead, 669 days	5.6
TCGA-35-4123-01A	38 years, male, white, stage:ia, alive, 182 days	5.6
TCGA-60-2706-01A	58 years, male, white, stage:ia, alive, 2820 days	5.6
TCGA-97-8552-01A	55 years, female, white, stage:i, alive, 626 days	5.6
TCGA-78-7145-01A	52 years, female, white, stage:iv, dead, 826 days	5.6
TCGA-35-3615-01A	57 years, male, white, stage:ib, alive, 14 days	5.6
TCGA-85-8666-01A	65 years, male, white, stage:ib, dead, 687 days	5.6
TCGA-99-8033-01A	74 years, female, white, stage:iv, dead, 656 days	5.5
TCGA-95-8494-01A	67 years, male, white, stage:iia, alive, 84 days	5.5
TCGA-78-7152-01A	65 years, male, white, stage:ib, dead, 1215 days	5.5
TCGA-66-2778-01A	68 years, female, stage:iiib, alive, 578 days	5.5
TCGA-50-5044-01A	72 years, female, white, stage:iiib, dead, 624 days	5.5
TCGA-67-4679-01B	69 years, male, white, alive, 448 days	5.5
TCGA-56-7582-01A	84 years, male, white, stage:ib, alive, 601 days	5.5
TCGA-58-A46J-01A	64 years, male, white, stage:iib, alive, 2589 days	5.5
TCGA-49-6744-01A	64 years, female, white, stage:iia, alive, 1683 days	5.5
TCGA-53-7624-01A	40 years, female, white, stage:iv, dead, 1043 days	5.5
TCGA-64-1681-01A	61 years, female, white, stage:ia, dead, 1167 days	5.5
TCGA-77-7141-01A	64 years, male, white, stage:ib, alive, 15 days	5.5
TCGA-43-3394-01A	52 years, male, black or african american, stage:ib, dead, 1190 days	5.5
TCGA-60-2710-01A	67 years, female, white, stage:iia, alive, 2024 days	5.4
TCGA-53-7626-01A	76 years, female, white, stage:iia, dead, 929 days	5.4
TCGA-98-A53H-01A	76 years, female, white, stage:ia, alive, 618 days	5.4
TCGA-49-6745-01A	82 years, male, white, stage:iiia, alive, 522 days	5.4
TCGA-56-A4BW-01A	55 years, male, white, stage:iia, alive, 585 days	5.4
TCGA-MP-A5C7-01A	76 years, female, white, stage:ib, alive, 2248 days	5.4
TCGA-95-7043-01A	63 years, female, white, stage:ia, dead, 503 days	5.4
TCGA-21-5784-01A	80 years, female, white, stage:ib, alive, 1268 days	5.4
TCGA-77-7139-01A	56 years, male, white, stage:iib, alive, 4261 days	5.4
TCGA-44-7659-01A	70 years, male, white, stage:ia, alive, 691 days	5.4
TCGA-39-5024-01A	65 years, female, white, stage:iiia, alive, 2510 days	5.4
TCGA-44-7670-01A	47 years, female, white, stage:iia, alive, 882 days	5.4
TCGA-52-7809-01A	74 years, male, white, stage:ib, dead, 166 days	5.3
TCGA-49-AAR9-01A	61 years, male, black or african american, stage:iib, dead, 260 days	5.3
TCGA-44-2656-01B	59 years, male, white, stage:ib, alive, 1429 days	5.3
TCGA-69-7761-01A	85 years, male, white, stage:ib, alive, 186 days	5.3
TCGA-77-8131-01A	72 years, male, stage:ib, dead, 383 days	5.3
TCGA-75-5147-01A	female, stage:ib, alive, 1333 days	5.3
TCGA-63-A5ML-01A	68 years, male, stage:ib, alive, 1386 days	5.3
TCGA-43-2581-01A	47 years, female, white, stage:iiia, alive, 1176 days	5.3
TCGA-77-7335-01A	62 years, female, white, stage:iiib, dead, 2133 days	5.3
TCGA-97-7941-01A	72 years, female, white, stage:ia, alive, 484 days	5.3
TCGA-37-4135-01A	68 years, male, white, stage:ib, alive, 207 days	5.3
TCGA-60-2695-01A	74 years, female, white, stage:ib, alive, 642 days	5.3
TCGA-55-7281-01A	70 years, female, white, stage:ia, alive, 872 days	5.2
TCGA-05-4389-01A	70 years, male, stage:ia, alive, 1369 days	5.2
TCGA-22-4596-01A	69 years, female, white, stage:ib, dead, 17 days	5.2
TCGA-22-4601-01A	73 years, female, white, stage:iiia, dead, 1057 days	5.2
TCGA-97-8179-01A	72 years, male, white, stage:ia, alive, 435 days	5.2
TCGA-69-7765-01A	56 years, male, black or african american, alive, 165 days	5.2
TCGA-78-7535-01A	45 years, male, white, stage:ib, dead, 949 days	5.2
TCGA-39-5022-01A	76 years, male, white, stage:ib, dead, 1679 days	5.2
TCGA-MP-A4SW-01A	53 years, male, white, stage:iib, dead, 1778 days	5.2
TCGA-49-4510-01A	51 years, female, black or african american, stage:iib, dead, 896 days	5.2
TCGA-63-A5MJ-01A	54 years, male, stage:iib, alive, 1824 days	5.2
TCGA-38-4626-01A	57 years, female, white, alive, 3674 days	5.2
TCGA-J2-A4AE-01A	77 years, female, white, stage:ia, alive, 1079 days	5.2
TCGA-55-8513-01A	77 years, female, white, stage:iib, alive, 791 days	5.2
TCGA-93-8067-01A	77 years, male, asian, stage:ib, alive, 186 days	5.1
TCGA-85-6798-01A	57 years, male, white, stage:iiia, dead, 195 days	5.1
TCGA-44-3396-01A	74 years, female, white, stage:iiia, alive, 1130 days	5.1
TCGA-97-A4M7-01A	74 years, male, white, stage:ia, alive, 629 days	5.1
TCGA-55-8087-01A	59 years, female, white, stage:ib, alive, 462 days	5.1
TCGA-18-3421-01A	65 years, male, white, stage:ib, alive, 2645 days	5.1
TCGA-85-8277-01A	70 years, male, white, stage:iiia, dead, 307 days	5.1
TCGA-34-5241-01A	79 years, male, white, stage:ib, dead, 515 days	5.1
TCGA-86-8278-01A	63 years, female, white, stage:iib, alive, 944 days	5.1
TCGA-J2-A4AG-01A	66 years, female, white, stage:ia, alive, 988 days	5.1
TCGA-78-7167-01A	77 years, male, white, stage:iv, dead, 2681 days	5
TCGA-55-7227-01A	77 years, male, white, stage:iiia, dead, 952 days	5
TCGA-49-4512-01A	69 years, female, white, stage:iiia, dead, 905 days	5
TCGA-90-6837-01A	64 years, male, white, stage:iib, alive, 758 days	5
TCGA-97-A4M3-01A	69 years, female, white, stage:ia, alive, 540 days	5
TCGA-78-8660-01A	69 years, male, stage:iib, dead, 321 days	5
TCGA-49-AAR3-01A	69 years, male, black or african american, stage:iib, alive, 1893 days	5
TCGA-55-6982-01A	female, white, stage:iib, dead, 995 days	5
TCGA-55-A492-01A	70 years, female, white, stage:ia, alive, 596 days	4.9
TCGA-MP-A4T6-01A	76 years, female, white, stage:iiia, dead, 1790 days	4.9
TCGA-22-5483-01A	74 years, male, white, stage:iia, dead, 573 days	4.9
TCGA-55-6543-01A	female, white, stage:ia, alive, 435 days	4.9
TCGA-55-8208-01A	73 years, female, white, stage:ia, alive, 674 days	4.9
TCGA-MP-A4T7-01A	75 years, female, stage:iv, dead, 167 days	4.9
TCGA-L9-A444-01A	60 years, female, white, stage:ia, alive, 307 days	4.9
TCGA-NJ-A4YQ-01A	69 years, female, white, stage:ia, alive, 1432 days	4.9
TCGA-05-4420-01A	41 years, male, stage:ib, alive, 912 days	4.8
TCGA-50-5935-01A	86 years, female, white, stage:ia, dead, 653 days	4.8
TCGA-62-8394-01A	65 years, female, white, stage:iiib, dead, 139 days	4.8
TCGA-O2-A52Q-01A	45 years, female, white, stage:iii, dead, 113 days	4.8
TCGA-92-7340-01A	45 years, female, white, stage:iia, alive, 82 days	4.8
TCGA-55-6981-01A	53 years, female, white, stage:iiia, dead, 1379 days	4.8
TCGA-63-A5MP-01A	57 years, male, stage:iib, alive, 769 days	4.8
TCGA-91-A4BC-01A	59 years, male, white, stage:iia, alive, 44 days	4.8
TCGA-77-7465-01A	59 years, male, white, stage:iia, alive, 990 days	4.8
TCGA-60-2709-01A	69 years, male, black or african american, stage:ib, alive, 1505 days	4.8
TCGA-05-4396-01A	76 years, male, stage:iiib, dead, 303 days	4.8
TCGA-05-5428-01A	57 years, male, stage:iia, alive, 670 days	4.8
TCGA-49-4490-01A	45 years, female, white, stage:iiia, dead, 385 days	4.7
TCGA-44-5643-01A	53 years, male, black or african american, stage:iiia, alive, 1013 days	4.7
TCGA-64-5778-01A	60 years, male, white, stage:ib, alive, 1305 days	4.7
TCGA-50-5066-01A	72 years, male, black or african american, stage:ib, alive, 1442 days	4.7
TCGA-85-7844-01A	71 years, male, white, stage:ib, alive, 911 days	4.7
TCGA-39-5035-01A	72 years, female, white, stage:ia, alive, 2080 days	4.7
TCGA-78-7540-01A	66 years, female, white, stage:ib, dead, 1197 days	4.7
TCGA-78-7158-01A	59 years, female, white, stage:iiib, dead, 179 days	4.7
TCGA-05-4398-01A	47 years, female, stage:iiib, alive, 1431 days	4.7
TCGA-38-7271-01A	72 years, female, white, stage:ia, dead, 800 days	4.7
TCGA-78-7148-01A	71 years, male, white, stage:iib, dead, 626 days	4.6
TCGA-43-A475-01A	67 years, female, white, stage:iib, alive, 296 days	4.6
TCGA-05-4434-01A	67 years, female, stage:iv, dead, 457 days	4.6
TCGA-97-A4M0-01A	60 years, female, white, stage:ib, alive, 652 days	4.6
TCGA-MP-A4TJ-01A	62 years, female, stage:ia, dead, 339 days	4.6
TCGA-50-5045-01A	57 years, female, black or african american, dead, 2174 days	4.6
TCGA-90-A4EE-01A	53 years, male, white, stage:iia, alive, 688 days	4.6
TCGA-33-6737-01A	71 years, male, white, stage:iiia, dead, 601 days	4.6
TCGA-33-4587-01A	63 years, female, white, stage:ib, dead, 1656 days	4.6
TCGA-98-A53C-01A	77 years, female, white, stage:ia, alive, 822 days	4.6
TCGA-91-8496-01A	63 years, female, white, stage:ib, alive, 505 days	4.6
TCGA-75-7025-01A	male, stage:ib, alive, 3305 days	4.6
TCGA-38-4628-01A	65 years, female, white, stage:iib, dead, 1492 days	4.5
TCGA-85-8582-01A	49 years, male, white, stage:ia, alive, 1160 days	4.5
TCGA-66-2766-01A	54 years, male, stage:iiia, alive, 31 days	4.5
TCGA-86-8673-01A	61 years, male, white, stage:ib, alive, 862 days	4.5
TCGA-NK-A5CR-01A	77 years, male, stage:ib, alive, 2542 days	4.5
TCGA-NC-A5HK-01A	58 years, female, white, stage:iib, alive, 128 days	4.5
TCGA-85-8049-01A	57 years, male, white, stage:ib, alive, 579 days	4.5
TCGA-97-A4LX-01A	81 years, male, white, stage:ib, alive, 614 days	4.5
TCGA-55-7284-01B	74 years, male, white, stage:iib, dead, 243 days	4.5
TCGA-49-4494-01A	77 years, male, white, stage:iiia, dead, 1081 days	4.5
TCGA-18-3417-01A	65 years, male, stage:iv, dead, 1097 days	4.4
TCGA-60-2714-01A	66 years, female, white, stage:iib, alive, 1531 days	4.4
TCGA-69-8254-01A	85 years, male, white, alive, 409 days	4.4
TCGA-85-A4JC-01A	84 years, male, white, stage:iia, dead, 604 days	4.4
TCGA-90-7766-01A	66 years, female, white, stage:ia, alive, 289 days	4.4
TCGA-05-4425-01A	70 years, female, stage:iv, alive, 669 days	4.4
TCGA-55-6980-01A	male, white, stage:ia, alive, 2109 days	4.4
TCGA-50-5936-01A	58 years, male, white, stage:iiia, dead, 257 days	4.4
TCGA-95-A4VK-01A	74 years, female, white, stage:iiia, alive, 651 days	4.4
TCGA-50-5933-01A	72 years, male, white, stage:iiib, dead, 2393 days	4.3
TCGA-85-A53L-01A	63 years, male, asian, stage:iia, alive, 377 days	4.3
TCGA-55-6986-01A	female, white, stage:ib, alive, 3261 days	4.3
TCGA-55-8090-01A	80 years, male, white, stage:ia, dead, 598 days	4.3
TCGA-33-A4WN-01A	61 years, male, white, stage:ib, dead, 143 days	4.3
TCGA-73-4658-01A	80 years, female, white, stage:ib, dead, 1600 days	4.3
TCGA-67-6217-01A	73 years, female, white, stage:iia, alive, 422 days	4.3
TCGA-78-8655-01A	77 years, female, stage:ia, alive, 2360 days	4.3
TCGA-75-5146-01A	male, stage:ib, alive, 2368 days	4.3
TCGA-44-2657-01A	74 years, female, white, stage:ib, alive, 1351 days	4.3
TCGA-44-6774-01A	56 years, female, white, stage:iiia, alive, 658 days	4.3
TCGA-55-A48X-01A	63 years, female, white, stage:iia, alive, 689 days	4.3
TCGA-44-4112-01A	60 years, female, white, stage:ib, dead, 808 days	4.3
TCGA-44-6776-01A	60 years, female, white, stage:ia, alive, 2616 days	4.3
TCGA-44-A479-01A	74 years, female, black or african american, stage:ib, alive, 486 days	4.2
TCGA-44-2666-01A	43 years, male, white, stage:ib, dead, 97 days	4.2
TCGA-78-7154-01A	72 years, male, white, stage:iiia, dead, 593 days	4.2
TCGA-99-7458-01A	74 years, female, white, stage:iiia, alive, 747 days	4.2
TCGA-86-8280-01A	54 years, female, white, stage:iia, alive, 701 days	4.2
TCGA-L9-A443-01A	63 years, female, white, stage:ia, dead, 193 days	4.2
TCGA-85-8048-01A	62 years, male, white, stage:ia, alive, 765 days	4.2
TCGA-55-7574-01A	64 years, female, white, stage:ib, dead, 995 days	4.2
TCGA-37-A5EM-01A	49 years, male, white, stage:ii, alive, 867 days	4.2
TCGA-56-7731-01A	66 years, female, white, stage:ib, dead, 3 days	4.2
TCGA-55-7570-01A	60 years, male, black or african american, stage:ia, alive, 824 days	4.2
TCGA-38-A44F-01A	80 years, male, white, stage:ib, alive, 133 days	4.2
TCGA-97-8547-01A	78 years, female, stage:iiia, alive, 657 days	4.1
TCGA-33-AASL-01A	57 years, female, black or african american, stage:ia, dead, 826 days	4.1
TCGA-67-3771-01A	77 years, female, black or african american, stage:ia, alive, 610 days	4.1
TCGA-55-6979-01A	59 years, female, white, stage:iib, dead, 237 days	4.1
TCGA-MN-A4N1-01A	60 years, male, black or african american, stage:iia, alive, 827 days	4.1
TCGA-55-6642-01A	63 years, male, white, stage:ib, alive, 2449 days	4.1
TCGA-50-5072-01A	74 years, male, white, stage:iiia, dead, 250 days	4.1
TCGA-60-2696-01A	76 years, female, black or african american, stage:iia, dead, 109 days	4.1
TCGA-MN-A4N5-01A	63 years, male, white, stage:ia, alive, 84 days	4.1
TCGA-67-3770-01A	70 years, female, white, stage:ia, alive, 610 days	4
TCGA-NC-A5HJ-01A	59 years, male, white, stage:iib, dead, 418 days	4
TCGA-44-2661-01A	69 years, female, white, stage:ia, alive, 1159 days	4
TCGA-85-8352-01A	67 years, male, white, stage:iiia, dead, 161 days	4
TCGA-73-7499-01A	81 years, female, white, stage:ib, dead, 1531 days	4
TCGA-78-7149-01A	72 years, male, white, stage:iiib, alive, 3940 days	4
TCGA-NK-A5D1-01A	57 years, male, white, stage:iia, alive, 511 days	4
TCGA-44-7661-01A	69 years, female, white, stage:ib, dead, 557 days	4
TCGA-MP-A4TF-01A	58 years, female, white, stage:iia, dead, 336 days	4
TCGA-49-AAR0-01A	57 years, male, black or african american, stage:ia, alive, 4765 days	3.9
TCGA-97-8175-01A	55 years, female, white, stage:ib, alive, 551 days	3.9
TCGA-56-8625-01A	66 years, female, white, stage:iiia, dead, 315 days	3.9
TCGA-68-8251-01A	78 years, male, white, stage:ib, alive, 406 days	3.9
TCGA-O2-A52N-01A	78 years, male, white, stage:i, dead, 1006 days	3.9
TCGA-05-4250-01A	79 years, female, stage:iiia, dead, 121 days	3.8
TCGA-69-7764-01A	75 years, male, white, stage:ia, alive, 414 days	3.8
TCGA-34-5928-01A	83 years, female, white, stage:iib, alive, 1196 days	3.8
TCGA-55-1594-01A	68 years, male, white, stage:iiia, alive, 1178 days	3.8
TCGA-50-6593-01A	49 years, female, white, stage:iiia, dead, 336 days	3.8
TCGA-63-6202-01A	male, stage:iia, alive, 1602 days	3.8
TCGA-49-AAQV-01A	64 years, female, black or african american, stage:ii, dead, 677 days	3.8
TCGA-55-8299-01A	61 years, female, white, stage:ia, dead, 469 days	3.7
TCGA-97-8172-01A	75 years, female, white, stage:ib, alive, 545 days	3.7
TCGA-NJ-A4YG-01A	65 years, male, white, stage:ib, alive, 2261 days	3.7
TCGA-50-5941-01A	55 years, female, white, stage:iiia, alive, 1474 days	3.7
TCGA-38-4632-01A	42 years, male, black or african american, stage:iv, dead, 1357 days	3.7
TCGA-55-A48Z-01A	60 years, female, white, stage:iiib, alive, 651 days	3.7
TCGA-63-A5MN-01A	78 years, female, stage:iib, dead, 345 days	3.7
TCGA-53-7813-01A	51 years, female, white, stage:iiib, alive, 424 days	3.7
TCGA-55-6987-01A	77 years, male, white, stage:ia, alive, 2137 days	3.7
TCGA-64-1678-01A	71 years, female, white, alive, 1189 days	3.7
TCGA-05-4424-01A	70 years, male, stage:iib, alive, 913 days	3.7
TCGA-05-4426-01A	71 years, male, stage:ib, alive, 791 days	3.6
TCGA-86-8054-01A	61 years, male, white, stage:iib, alive, 1148 days	3.6
TCGA-55-8511-01A	73 years, female, white, stage:ib, alive, 552 days	3.6
TCGA-43-A56U-01A	76 years, female, white, stage:ia, alive, 432 days	3.6
TCGA-64-5775-01A	71 years, male, white, stage:iiia, dead, 62 days	3.6
TCGA-05-5423-01A	65 years, male, stage:iib, alive, 151 days	3.6
TCGA-78-7539-01A	75 years, female, white, stage:iia, alive, 791 days	3.6
TCGA-97-7938-01A	76 years, female, white, stage:ia, dead, 18 days	3.6
TCGA-98-7454-01A	73 years, male, white, stage:ib, alive, 652 days	3.6
TCGA-L4-A4E6-01A	67 years, male, white, stage:ia, alive, 435 days	3.6
TCGA-39-5034-01A	73 years, female, white, stage:iib, dead, 1107 days	3.5
TCGA-49-AARR-01A	68 years, male, black or african american, stage:ia, alive, 4992 days	3.5
TCGA-J2-8192-01A	65 years, female, white, stage:iia, alive, 739 days	3.5
TCGA-86-8359-01A	52 years, male, white, stage:iiia, dead, 444 days	3.5
TCGA-49-AARE-01A	51 years, female, black or african american, stage:ia, dead, 1229 days	3.5
TCGA-85-6560-01A	59 years, male, white, stage:iia, alive, 1259 days	3.5
TCGA-50-5931-01A	75 years, female, white, stage:ib, dead, 434 days	3.5
TCGA-97-8176-01A	63 years, male, white, stage:iiia, dead, 468 days	3.5
TCGA-91-A4BD-01A	78 years, male, white, stage:iia, alive, 603 days	3.5
TCGA-52-7812-01A	68 years, male, white, dead, 835 days	3.4
TCGA-55-8091-01A	75 years, male, white, stage:ib, alive, 600 days	3.4
TCGA-69-8253-01A	59 years, female, black or african american, stage:iia, alive, 426 days	3.4
TCGA-44-6775-01A	72 years, female, white, stage:ib, alive, 705 days	3.4
TCGA-55-8619-01A	72 years, female, white, stage:iib, alive, 416 days	3.4
TCGA-69-8453-01A	77 years, male, white, stage:iib, alive, 788 days	3.4
TCGA-66-2785-01A	65 years, male, stage:ib, alive, 60 days	3.4
TCGA-98-A53J-01A	78 years, male, white, stage:ib, alive, 630 days	3.4
TCGA-43-2578-01A	59 years, female, white, stage:ia, dead, 684 days	3.4
TCGA-56-7730-01A	73 years, male, white, stage:iia, dead, 198 days	3.4
TCGA-50-6597-01A	79 years, female, white, stage:ib, dead, 1268 days	3.4
TCGA-90-7769-01A	55 years, male, white, stage:iib, alive, 358 days	3.4
TCGA-34-A5IX-01A	80 years, male, white, stage:iib, alive, 1031 days	3.4
TCGA-MP-A4TD-01A	71 years, male, white, stage:iiia, dead, 307 days	3.4
TCGA-86-8674-01A	50 years, male, white, stage:iia, alive, 806 days	3.4
TCGA-50-8460-01A	74 years, male, white, stage:ia, alive, 829 days	3.4
TCGA-49-4505-01A	61 years, female, white, stage:iib, dead, 428 days	3.4
TCGA-67-3772-01A	82 years, female, white, stage:ib, alive, 573 days	3.4
TCGA-NJ-A55O-01A	56 years, female, white, stage:iia, alive, 13 days	3.3
TCGA-86-A4JF-01A	56 years, male, white, stage:iib, dead, 737 days	3.3
TCGA-55-A494-01A	61 years, female, white, stage:ib, alive, 481 days	3.3
TCGA-05-4433-01A	82 years, male, stage:ib, alive, 730 days	3.3
TCGA-35-5375-01A	61 years, male, white, stage:iiia, alive, 264 days	3.3
TCGA-58-A46K-01A	59 years, male, white, stage:iiia, dead, 1045 days	3.3
TCGA-85-A513-01A	60 years, female, asian, stage:ia, alive, 910 days	3.3
TCGA-50-5942-01A	67 years, female, white, stage:ia, alive, 1847 days	3.3
TCGA-77-6843-01A	74 years, male, white, stage:iia, dead, 2224 days	3.2
TCGA-86-7711-01A	70 years, male, white, stage:iia, dead, 1046 days	3.2
TCGA-44-6777-01A	85 years, female, white, stage:ib, dead, 987 days	3.2
TCGA-86-6851-01A	73 years, female, white, stage:iia, alive, 179 days	3.2
TCGA-37-3792-01A	69 years, male, white, stage:ib, alive, 12 days	3.2
TCGA-62-A470-01A	84 years, male, white, stage:ib, dead, 1194 days	3.2
TCGA-62-A46S-01A	73 years, male, white, stage:ib, dead, 1653 days	3.2
TCGA-05-5425-01A	68 years, male, stage:iib, alive, 882 days	3.2
TCGA-66-2755-01A	63 years, male, stage:ib, alive, 28 days	3.2
TCGA-55-8203-01A	69 years, female, white, stage:ia, alive, 547 days	3.2
TCGA-56-7223-01A	66 years, male, white, stage:iiia, dead, 442 days	3.2
TCGA-L9-A50W-01A	75 years, male, black or african american, stage:iia, dead, 442 days	3.1
TCGA-91-8497-01A	75 years, female, white, stage:ia, dead, 434 days	3.1
TCGA-22-5477-01A	65 years, male, white, stage:ia, dead, 1346 days	3.1
TCGA-66-2727-01A	55 years, female, stage:ib, dead, 516 days	3.1
TCGA-95-A4VN-01A	62 years, female, white, stage:iia, alive, 553 days	3.1
TCGA-97-8177-01A	59 years, female, white, stage:ib, alive, 499 days	3.1
TCGA-91-6828-01A	70 years, male, white, stage:ia, alive, 323 days	3.1
TCGA-98-A53D-01A	68 years, male, white, stage:iib, dead, 645 days	3.1
TCGA-91-6849-01A	75 years, female, black or african american, stage:iiia, alive, 35 days	3.1
TCGA-62-A46Y-01A	70 years, female, white, stage:iiia, dead, 414 days	3.1
TCGA-64-5774-01A	60 years, male, white, stage:ib, alive, 2676 days	3.1
TCGA-78-7220-01A	53 years, female, white, stage:iiia, dead, 807 days	3.1
TCGA-44-2662-01A	65 years, male, white, stage:ib, alive, 1280 days	3.1
TCGA-22-1005-01A	63 years, male, white, stage:ia, dead, 1953 days	3.1
TCGA-67-3774-01A	73 years, female, white, stage:ib, alive, 385 days	3.1
TCGA-64-5781-01A	55 years, female, white, stage:ib, alive, 1559 days	3.1
TCGA-44-8119-01A	73 years, male, white, stage:iib, alive, 285 days	3.1
TCGA-75-7027-01A	male, stage:ib, alive, 3059 days	3.1
TCGA-99-8028-01A	50 years, female, black or african american, stage:ia, alive, 1118 days	3.1
TCGA-44-7671-01A	64 years, male, black or african american, stage:ib, alive, 889 days	3.1
TCGA-49-6742-01A	70 years, male, white, stage:iia, dead, 488 days	3
TCGA-69-7973-01A	42 years, female, white, stage:ib, alive, 230 days	3
TCGA-95-7947-01A	67 years, male, white, stage:ia, alive, 477 days	3
TCGA-33-6738-01A	80 years, male, white, stage:iiia, alive, 1927 days	3
TCGA-22-5481-01A	72 years, female, white, stage:iib, dead, 2409 days	3
TCGA-50-8459-01A	68 years, male, white, stage:iib, alive, 1119 days	3
TCGA-L9-A743-01A	56 years, male, black or african american, stage:iia, alive, 664 days	3
TCGA-78-8648-01A	58 years, female, stage:iib, dead, 1209 days	3
TCGA-49-4507-01A	73 years, female, white, stage:iiia, dead, 268 days	3
TCGA-21-1071-01A	67 years, male, white, stage:ib, dead, 1426 days	3
TCGA-92-8063-01A	52 years, male, white, stage:iiia, alive, 122 days	3
TCGA-60-2697-01A	41 years, male, white, stage:iia, dead, 372 days	3
TCGA-95-A4VP-01A	66 years, female, white, stage:iiia, alive, 605 days	3
TCGA-62-A471-01A	64 years, male, white, stage:iib, alive, 1246 days	3
TCGA-50-6673-01A	84 years, female, white, stage:i, dead, 22 days	3
TCGA-64-5779-01A	61 years, male, white, stage:iiia, alive, 864 days	3
TCGA-34-5240-01A	73 years, female, white, stage:iib, alive, 1541 days	2.9
TCGA-55-8514-01A	70 years, female, black or african american, stage:ib, alive, 520 days	2.9
TCGA-NK-A7XE-01A	66 years, male, black or african american, stage:iiib, alive, 13 days	2.9
TCGA-86-7953-01A	69 years, female, white, stage:ia, alive, 997 days	2.9
TCGA-93-A4JO-01A	70 years, male, white, stage:ia, dead, 33 days	2.9
TCGA-55-6983-01A	male, white, stage:iib, alive, 2823 days	2.9
TCGA-66-2773-01A	69 years, male, stage:ib, dead, 92 days	2.9
TCGA-73-4666-01A	52 years, female, white, stage:iv, alive, 800 days	2.9
TCGA-44-2665-01A	55 years, female, white, stage:iib, alive, 1301 days	2.9
TCGA-62-8395-01A	80 years, female, white, stage:iib, alive, 1216 days	2.9
TCGA-38-4625-01A	66 years, female, white, stage:ib, alive, 2973 days	2.9
TCGA-67-3773-01A	84 years, female, white, stage:ib, alive, 427 days	2.8
TCGA-97-7552-01A	70 years, male, white, stage:ib, alive, 1932 days	2.8
TCGA-78-7161-01A	69 years, female, white, stage:iib, dead, 291 days	2.8
TCGA-56-7822-01A	76 years, male, black or african american, stage:iib, dead, 532 days	2.8
TCGA-77-A5FZ-01A	64 years, male, stage:iiib, dead, 3838 days	2.8
TCGA-73-4670-01A	69 years, female, white, stage:iv, alive, 131 days	2.8
TCGA-73-4659-01A	66 years, male, white, stage:iiia, dead, 711 days	2.8
TCGA-60-2720-01A	60 years, female, white, stage:ib, alive, 97 days	2.8
TCGA-80-5608-01A	female, stage:ia, alive, 2832 days	2.8
TCGA-86-8671-01A	72 years, female, white, stage:iib, alive, 839 days	2.7
TCGA-50-5051-01A	42 years, female, white, stage:iiia, dead, 478 days	2.7
TCGA-46-3768-01A	58 years, male, white, stage:iiia, dead, 299 days	2.7
TCGA-93-7347-01A	76 years, female, white, stage:ia, alive, 683 days	2.7
TCGA-62-A46P-01A	65 years, male, white, stage:ib, dead, 594 days	2.7
TCGA-18-3406-01A	67 years, male, white, stage:ia, dead, 371 days	2.7
TCGA-22-4594-01A	60 years, female, stage:iiia, dead, 1470 days	2.6
TCGA-37-4133-01A	63 years, male, white, stage:iiia, alive, 238 days	2.6
TCGA-44-2668-01B	51 years, male, white, stage:ib, dead, 761 days	2.6
TCGA-35-4122-01A	69 years, male, white, stage:ia, alive, 225 days	2.6
TCGA-43-7658-01A	75 years, female, white, stage:ia, dead, 2378 days	2.6
TCGA-05-4422-01A	68 years, male, stage:ib, alive, 365 days	2.6
TCGA-55-8089-01A	56 years, male, white, stage:ia, dead, 702 days	2.6
TCGA-L9-A5IP-01A	40 years, female, black or african american, stage:iv, dead, 58 days	2.6
TCGA-44-7672-01A	52 years, female, white, stage:ia, alive, 719 days	2.6
TCGA-73-4676-01A	45 years, male, white, stage:iia, dead, 281 days	2.5
TCGA-44-6778-01A	59 years, male, black or african american, stage:ia, alive, 1864 days	2.5
TCGA-S2-AA1A-01A	68 years, female, black or african american, stage:ia, alive, 513 days	2.5
TCGA-05-4403-01A	76 years, male, stage:ib, alive, 578 days	2.5
TCGA-55-8096-01A	67 years, female, white, stage:ib, dead, 719 days	2.5
TCGA-05-4415-01A	57 years, male, stage:iiib, dead, 91 days	2.5
TCGA-55-8508-01A	60 years, female, black or african american, stage:iia, alive, 617 days	2.5
TCGA-73-4675-01A	59 years, male, white, stage:iiia, dead, 922 days	2.5
TCGA-50-5055-01A	79 years, female, white, stage:iia, dead, 1830 days	2.5
TCGA-05-5429-01A	60 years, male, stage:iiia, dead, 275 days	2.4
TCGA-37-3783-01A	51 years, male, white, stage:iiia, alive, 122 days	2.4
TCGA-75-6212-01A	female, stage:iib, dead, 1516 days	2.4
TCGA-55-6984-01A	female, white, stage:iib, dead, 760 days	2.4
TCGA-44-A47G-01A	73 years, female, white, stage:ia, alive, 351 days	2.4
TCGA-97-8174-01A	67 years, male, white, stage:iia, dead, 164 days	2.4
TCGA-85-A50Z-01A	57 years, male, white, stage:iia, alive, 493 days	2.4
TCGA-91-6848-01A	59 years, male, white, stage:iiia, alive, 224 days	2.4
TCGA-50-6594-01A	79 years, female, black or african american, stage:iiia, dead, 370 days	2.3
TCGA-78-7166-01A	84 years, male, white, stage:iib, dead, 258 days	2.3
TCGA-93-7348-01A	75 years, female, white, stage:ia, alive, 531 days	2.3
TCGA-64-1676-01A	58 years, male, white, stage:ia, alive, 1728 days	2.3
TCGA-50-5068-01A	59 years, female, white, stage:iib, dead, 1499 days	2.3
TCGA-99-8032-01A	62 years, male, white, stage:ia, alive, 44 days	2.3
TCGA-66-2787-01A	57 years, male, stage:ia, alive, 1217 days	2.2
TCGA-78-7537-01A	72 years, male, stage:ib, dead, 1622 days	2.2
TCGA-05-5715-01A	69 years, female, stage:ib, alive, 62 days	2.2
TCGA-55-7725-01A	68 years, female, white, stage:ia, alive, 442 days	2.2
TCGA-66-2756-01A	68 years, male, stage:iiib, alive, 30 days	2.2
TCGA-78-7146-01A	71 years, female, white, stage:iiia, dead, 173 days	2.2
TCGA-56-8309-01A	66 years, male, white, stage:ia, alive, 428 days	2.2
TCGA-NJ-A7XG-01A	49 years, male, black or african american, stage:iiia, alive, 617 days	2.2
TCGA-49-4514-01A	79 years, female, white, stage:ia, alive, 1700 days	2.2
TCGA-33-AASB-01A	66 years, male, black or african american, stage:ib, dead, 211 days	2.2
TCGA-55-A493-01A	54 years, female, white, stage:ib, alive, 28 days	2.1
TCGA-44-A4SS-01A	73 years, male, white, stage:ia, alive, 415 days	2.1
TCGA-62-A46O-01A	65 years, female, white, stage:ib, dead, 1454 days	2.1
TCGA-86-8056-01A	64 years, female, white, stage:iiia, alive, 139 days	2.1
TCGA-44-7669-01A	59 years, male, black or african american, stage:iia, dead, 574 days	2.1
TCGA-94-7943-01A	80 years, male, white, stage:ia, alive, 559 days	2.1
TCGA-64-5815-01A	74 years, male, white, stage:iib, alive, 866 days	2
TCGA-56-A4BY-01A	66 years, male, white, stage:ib, dead, 543 days	2
TCGA-97-8171-01A	81 years, male, asian, stage:iv, alive, 568 days	2
TCGA-44-5644-01A	51 years, female, white, stage:ib, alive, 863 days	2
TCGA-78-7153-01A	65 years, female, white, stage:ib, alive, 3635 days	2
TCGA-67-6216-01A	57 years, female, white, stage:ia, alive, 141 days	2
TCGA-18-3410-01A	81 years, male, stage:iib, dead, 146 days	2
TCGA-44-6146-01A	64 years, male, white, stage:iib, alive, 728 days	2
TCGA-21-1083-01A	75 years, male, white, stage:ia, dead, 1315 days	1.9
TCGA-05-4417-01A	51 years, female, stage:ib, alive, 455 days	1.9
TCGA-55-7728-01A	64 years, female, white, stage:ib, alive, 704 days	1.9
TCGA-55-8094-01A	51 years, male, white, stage:iv, alive, 541 days	1.9
TCGA-55-8615-01A	67 years, male, white, stage:iiia, alive, 446 days	1.9
TCGA-44-3398-01A	77 years, female, white, stage:ia, alive, 1163 days	1.9
TCGA-86-8669-01A	64 years, male, white, stage:ia, alive, 938 days	1.8
TCGA-44-A47A-01A	78 years, female, white, stage:ib, alive, 466 days	1.7
TCGA-05-5420-01A	67 years, male, stage:iiia, alive, 457 days	1.7
TCGA-62-8398-01A	55 years, male, white, stage:iiia, dead, 444 days	1.7
TCGA-NC-A5HE-01A	60 years, male, white, stage:iib, alive, 2336 days	1.7
TCGA-67-6215-01A	52 years, female, white, stage:ib, alive, 174 days	1.7
TCGA-21-5787-01A	65 years, male, black or african american, stage:iiia, dead, 329 days	1.5
TCGA-62-8397-01A	70 years, female, white, stage:iib, alive, 1289 days	1.5
TCGA-NJ-A4YF-01A	50 years, female, black or african american, stage:ia, alive, 2161 days	1.5
TCGA-75-5125-01A	male, stage:iib, dead, 2027 days	1.5
TCGA-85-A510-01A	74 years, female, white, stage:iib, alive, 482 days	1.4
TCGA-44-7667-01A	49 years, female, white, stage:iib, alive, 1097 days	1.4
TCGA-49-AARQ-01A	41 years, female, black or african american, stage:i, alive, 6732 days	1.4
TCGA-55-A491-01A	81 years, female, white, stage:ia, alive, 626 days	1.4
TCGA-55-7995-01A	73 years, female, white, stage:ia, alive, 889 days	1.3
TCGA-55-A490-01A	78 years, male, white, stage:iia, dead, 99 days	1.3
TCGA-49-AAR2-01A	64 years, male, black or african american, stage:ib, alive, 2224 days	1.3
TCGA-49-6761-01A	68 years, female, white, stage:iiia, alive, 354 days	1.2
TCGA-05-4397-01A	65 years, male, stage:iib, dead, 731 days	1.2
TCGA-64-1680-01A	63 years, male, white, stage:iv, alive, 1126 days	1.2
TCGA-49-4506-01A	68 years, female, white, stage:iib, dead, 999 days	1.2
TCGA-78-7163-01A	60 years, male, white, stage:ib, alive, 7248 days	1.2
TCGA-44-6145-01A	62 years, female, white, stage:ia, alive, 595 days	1.2
TCGA-55-7815-01A	77 years, male, stage:ib, alive, 773 days	1.2
TCGA-05-4418-01A	69 years, male, stage:iiia, dead, 274 days	1.1
TCGA-66-2758-01A	71 years, male, stage:ib, alive, 639 days	1.1
TCGA-NJ-A55R-01A	67 years, male, white, stage:ia, alive, 603 days	1.1
TCGA-53-A4EZ-01A	63 years, male, white, stage:iia, alive, 1071 days	1
TCGA-55-6968-01A	61 years, male, white, stage:iv, dead, 1293 days	1
TCGA-55-5899-01A	male, white, alive, 930 days	1
TCGA-37-5819-01A	65 years, male, white, stage:iiia, alive, 103 days	0.9
TCGA-85-A4PA-01A	61 years, male, white, stage:ib, alive, 741 days	0.8
TCGA-86-8358-01A	44 years, male, white, stage:ib, alive, 653 days	0.8
TCGA-37-4132-01A	61 years, female, white, stage:iv, alive, 227 days	0.8
TCGA-97-7547-01A	67 years, female, white, stage:ib, alive, 1965 days	0.5
TCGA-55-8620-01A	60 years, male, white, stage:iv, dead, 375 days	0.4
TCGA-66-2754-01A	67 years, male, stage:iiia, alive, 61 days	0.4
TCGA-37-4129-01A	52 years, female, white, stage:ia, alive, 242 days	0.4

## Sheet: Liver-Normal
GTEx sample id	Sample description	nTPM*	*nTPM：Normal tissue Transcripts Per Kilobase per Million mapped reads
GTEX-1EN7A-2026-SM-7MGY4	40-49 years, male	87.8
GTEX-S33H-1626-SM-4AD68	30-39 years, male	83.9
GTEX-P78B-1326-SM-3P611	40-49 years, female	80.4
GTEX-1399T-0826-SM-5IFES	60-69 years, male	80.1
GTEX-11ZTS-1426-SM-5EQMM	60-69 years, female	75.3
GTEX-12WSL-0226-SM-5CVMJ	50-59 years, male	70.2
GTEX-13NZ9-1326-SM-5MR3V	50-59 years, male	65.7
GTEX-Y5LM-0426-SM-4VBRO	40-49 years, female	61.6
GTEX-1LGRB-0626-SM-CNNQH	50-59 years, female	59.6
GTEX-18A6Q-2026-SM-718AQ	60-69 years, male	59
GTEX-1C6VQ-1626-SM-79OO1	50-59 years, male	55.7
GTEX-1R9JW-0826-SM-DPRZJ	30-39 years, female	54.5
GTEX-1A8FM-1226-SM-7IGMD	50-59 years, female	53
GTEX-ZZPU-0426-SM-5GZYH	50-59 years, female	52.8
GTEX-139TU-0826-SM-5IJFG	60-69 years, male	52.5
GTEX-1H11D-0826-SM-9OSWB	40-49 years, male	51.9
GTEX-13X6J-1826-SM-5TDCT	50-59 years, male	51.7
GTEX-1B933-1226-SM-731DW	50-59 years, female	51.5
GTEX-14XAO-0226-SM-68728	60-69 years, female	50.2
GTEX-ZEX8-0826-SM-4WKHK	50-59 years, male	49.8
GTEX-Q734-0326-SM-48U15	40-49 years, female	49.1
GTEX-1B996-1426-SM-7EPIA	60-69 years, male	48.7
GTEX-U3ZN-0226-SM-3DB8D	30-39 years, female	47.4
GTEX-15RJ7-2026-SM-6LPJ4	40-49 years, male	46.6
GTEX-12WSI-0226-SM-5GCNA	50-59 years, male	46.4
GTEX-S4Z8-0526-SM-4AD4T	60-69 years, male	44.6
GTEX-PX3G-0826-SM-48TZS	20-29 years, female	44.2
GTEX-1K9T9-0726-SM-CXZJZ	50-59 years, female	44.1
GTEX-1GZ4I-1526-SM-9OSW9	50-59 years, male	43
GTEX-OIZF-0826-SM-3MJGO	60-69 years, male	42.7
GTEX-13FTW-1126-SM-5J2NV	40-49 years, male	42.3
GTEX-XBEC-1526-SM-4AT68	50-59 years, male	41.9
GTEX-QDVN-0826-SM-48TZ2	50-59 years, male	41.7
GTEX-13NYB-1026-SM-5IFH3	40-49 years, male	41.6
GTEX-13N2G-0926-SM-5IFGJ	60-69 years, male	41.2
GTEX-13FTZ-0726-SM-5IFFY	60-69 years, male	39.3
GTEX-1MJIX-0726-SM-DPRYP	40-49 years, male	39.1
GTEX-Y5V5-0926-SM-4VBPZ	60-69 years, female	38.9
GTEX-132AR-0426-SM-5IFH8	50-59 years, female	38.5
GTEX-WK11-1326-SM-4OOSI	50-59 years, male	38.4
GTEX-12WSD-1426-SM-5GCN9	60-69 years, female	38.2
GTEX-11EQ9-0526-SM-5A5JZ	30-39 years, male	37.2
GTEX-17HHE-0126-SM-79398	50-59 years, male	36.3
GTEX-1EH9U-1126-SM-7IGLU	60-69 years, male	36.3
GTEX-144GL-1426-SM-79OMA	50-59 years, male	36.2
GTEX-14BIL-1326-SM-79OMR	50-59 years, male	36.1
GTEX-1QCLZ-1226-SM-EAZ49	60-69 years, female	35.6
GTEX-1JMLX-1326-SM-CXZJO	50-59 years, male	34.9
GTEX-1EWIQ-0726-SM-7MKFW	70-79 years, female	34.8
GTEX-YFC4-1526-SM-5IFJS	40-49 years, female	34.3
GTEX-1F75A-1626-SM-9JGGT	50-59 years, male	34.1
GTEX-RTLS-1326-SM-46MUN	60-69 years, female	33.3
GTEX-146FH-1526-SM-5NQBU	50-59 years, female	33.1
GTEX-1E2YA-1226-SM-7MGY3	50-59 years, male	32.8
GTEX-1QPFJ-1126-SM-E9U5V	30-39 years, female	32.3
GTEX-13113-1326-SM-5GCOI	60-69 years, female	32
GTEX-147JS-1126-SM-5RQIW	60-69 years, male	31.5
GTEX-15DYW-1326-SM-6LPIV	60-69 years, female	31.3
GTEX-18D9B-1526-SM-7KFRK	60-69 years, male	31.3
GTEX-139YR-0226-SM-5IFEM	50-59 years, male	31.2
GTEX-1PIIG-1326-SM-EXOIR	30-39 years, male	31.2
GTEX-ZYY3-0626-SM-5NQ6W	60-69 years, female	30.5
GTEX-1I1HK-1126-SM-AHZ2L	60-69 years, male	30.5
GTEX-T6MN-1226-SM-3NMA5	50-59 years, male	30.1
GTEX-12KS4-1326-SM-5LUB3	30-39 years, male	29.7
GTEX-1B932-1426-SM-793AN	40-49 years, female	29.1
GTEX-1I1GR-1526-SM-CNNQE	60-69 years, male	28.6
GTEX-1S5VW-1826-SM-EAZ53	60-69 years, male	28.3
GTEX-1212Z-0226-SM-59HLF	60-69 years, male	27.5
GTEX-1BAJH-1526-SM-7RHGI	70-79 years, male	27.2
GTEX-1NV8Z-1626-SM-DPRYT	60-69 years, male	26.9
GTEX-ZF29-2026-SM-DNZYW	60-69 years, female	26.8
GTEX-ZVT3-1626-SM-5GU66	60-69 years, female	26.6
GTEX-1GN2E-0926-SM-9WPOH	60-69 years, male	26.3
GTEX-11DXZ-0126-SM-5EGGY	50-59 years, male	25.4
GTEX-11NV4-1326-SM-5HL6V	60-69 years, male	25.3
GTEX-147GR-1326-SM-7IGLB	60-69 years, male	25.3
GTEX-ZVT4-0626-SM-5E45T	50-59 years, female	25.2
GTEX-11DXY-0526-SM-5EGGQ	60-69 years, male	25
GTEX-1AX9I-1626-SM-72D5D	60-69 years, male	25
GTEX-WFON-1726-SM-4LVMQ	40-49 years, male	25
GTEX-11WQC-0726-SM-5EQMR	60-69 years, male	24.9
GTEX-11GSP-0626-SM-5986T	60-69 years, female	24.6
GTEX-ZAB5-0426-SM-5CVMI	50-59 years, male	24.3
GTEX-13SLX-1226-SM-5S2Q6	50-59 years, female	24.2
GTEX-1GF9X-0426-SM-7MKHN	40-49 years, female	23.9
GTEX-YB5E-0326-SM-5IFHU	40-49 years, male	23.9
GTEX-1HBPI-1026-SM-AHZ4N	50-59 years, male	23.8
GTEX-WZTO-0626-SM-4PQYY	40-49 years, male	23.7
GTEX-1399R-1226-SM-5P9GF	30-39 years, male	23.5
GTEX-18465-1626-SM-7LG6N	50-59 years, male	23.5
GTEX-X261-1726-SM-4PQYT	50-59 years, male	23.5
GTEX-17EVP-1026-SM-7IGOZ	40-49 years, male	23.1
GTEX-WY7C-0726-SM-4ONCB	50-59 years, male	23.1
GTEX-1CAMQ-1426-SM-7MKFL	40-49 years, male	22.9
GTEX-139TS-1426-SM-5IFJD	60-69 years, male	22.8
GTEX-QEL4-1226-SM-447A4	50-59 years, male	22.7
GTEX-17HII-1026-SM-7IGLY	50-59 years, male	22.6
GTEX-RU72-1426-SM-46MUF	50-59 years, female	22.6
GTEX-12WSM-0726-SM-5GCOW	60-69 years, male	22.4
GTEX-Q2AG-1126-SM-48U1P	40-49 years, female	22.3
GTEX-1B8SG-1326-SM-79ONT	50-59 years, male	22.1
GTEX-1HBPH-2626-SM-A96TV	40-49 years, female	22.1
GTEX-14JG1-1626-SM-664NH	40-49 years, male	22
GTEX-14E7W-1526-SM-6871X	70-79 years, male	21.9
GTEX-1GF9V-1226-SM-7MKGY	60-69 years, male	21.6
GTEX-148VI-0626-SM-5TDDH	60-69 years, female	21.5
GTEX-13VXU-0926-SM-5IFFH	50-59 years, male	21.3
GTEX-13NZB-0626-SM-5IFH6	30-39 years, male	21.2
GTEX-145LU-1326-SM-5LU9N	50-59 years, male	20.8
GTEX-S32W-1926-SM-4AD63	50-59 years, female	20.8
GTEX-WYVS-1926-SM-4PQZ2	40-49 years, female	20.5
GTEX-145MO-2326-SM-5NQ9K	60-69 years, male	19.8
GTEX-1J8EW-1626-SM-C1YQ8	60-69 years, female	19.7
GTEX-UTHO-2426-SM-4JBHD	60-69 years, male	19.5
GTEX-TKQ2-1726-SM-4DXUP	50-59 years, male	19.2
GTEX-1KWVE-0326-SM-EV7AF	30-39 years, male	19.2
GTEX-1RQEC-1126-SM-EAZ5E	60-69 years, male	18.9
GTEX-18A66-2026-SM-7189C	60-69 years, male	18.7
GTEX-SJXC-1226-SM-4DM78	60-69 years, male	18.7
GTEX-1B8L1-0726-SM-7P8RT	60-69 years, male	18.7
GTEX-11NUK-1226-SM-5P9GM	50-59 years, male	18.5
GTEX-145MF-0826-SM-5QGQA	50-59 years, male	18.5
GTEX-1IKK5-0326-SM-C1YPY	60-69 years, male	18.5
GTEX-1KANB-2226-SM-DHXJW	50-59 years, male	18.3
GTEX-YEC4-0826-SM-5P9FV	40-49 years, male	18.2
GTEX-1CB4J-0726-SM-7IGN8	60-69 years, male	17.9
GTEX-VUSG-0126-SM-4KL1X	50-59 years, male	17.6
GTEX-15SZO-1226-SM-6LPIP	50-59 years, male	17.3
GTEX-18A7A-1526-SM-72D69	50-59 years, female	17.3
GTEX-ZPU1-0826-SM-57WG2	40-49 years, male	17.3
GTEX-1KD4Q-1526-SM-D4P3L	40-49 years, male	17.2
GTEX-Y111-0726-SM-EYYVM	50-59 years, male	17
GTEX-14A5I-1726-SM-5QGQ5	50-59 years, female	16.9
GTEX-ZVP2-0626-SM-51MSO	50-59 years, male	16.7
GTEX-13QJC-0726-SM-5RQJK	60-69 years, female	16.5
GTEX-147F4-1426-SM-5LUA8	50-59 years, male	16.5
GTEX-11ZVC-0726-SM-5FQT9	50-59 years, female	16.2
GTEX-YECK-1926-SM-4W21H	60-69 years, male	15.9
GTEX-15RJE-1126-SM-6LPI5	40-49 years, male	15.8
GTEX-17HGU-1826-SM-7IGQM	50-59 years, male	15.8
GTEX-1GF9W-0826-SM-7MKHI	60-69 years, male	15.5
GTEX-1EKGG-1226-SM-7IGNO	60-69 years, male	15.4
GTEX-ZF2S-3026-SM-4WWCH	50-59 years, female	15.4
GTEX-132NY-0926-SM-5P9G3	60-69 years, male	15.3
GTEX-15SHU-1826-SM-7KUKS	40-49 years, female	15.3
GTEX-11OF3-0726-SM-5BC4Z	60-69 years, male	15.1
GTEX-R53T-0326-SM-48FEC	50-59 years, female	15
GTEX-RN64-1826-SM-48FDV	50-59 years, male	14.9
GTEX-1HCVE-1526-SM-B2LWW	50-59 years, male	14.8
GTEX-ZYT6-0626-SM-5E45V	30-39 years, male	14.7
GTEX-1KD5A-1226-SM-CXZK7	50-59 years, male	14.7
GTEX-14PHX-0526-SM-664NW	50-59 years, male	14.5
GTEX-13112-1426-SM-5EGH8	50-59 years, male	14.3
GTEX-1HB9E-0626-SM-AHZ4K	50-59 years, male	14.3
GTEX-13O1R-2026-SM-5KM3N	60-69 years, male	14.2
GTEX-14DAQ-1726-SM-5S2R2	60-69 years, female	14.1
GTEX-14AS3-0126-SM-5Q5F4	40-49 years, female	13.9
GTEX-1A8G7-1126-SM-731ED	60-69 years, male	13.8
GTEX-13N11-0926-SM-5IJG2	50-59 years, female	13.7
GTEX-1CB4F-1726-SM-7MGXH	60-69 years, male	13.4
GTEX-11ZUS-2526-SM-59872	30-39 years, male	13.3
GTEX-ZTPG-1426-SM-51MT3	20-29 years, female	13.2
GTEX-WVLH-2126-SM-EYYWD	50-59 years, male	13.2
GTEX-X4EP-1026-SM-4QAS5	60-69 years, female	13
GTEX-1269C-0626-SM-5FQSS	60-69 years, female	12.8
GTEX-12ZZZ-1326-SM-59HKW	60-69 years, male	12.8
GTEX-U8XE-1526-SM-4E3HT	30-39 years, male	12.6
GTEX-QESD-2026-SM-447BI	20-29 years, male	12.5
GTEX-ZAB4-0826-SM-5LU9D	40-49 years, male	12.1
GTEX-X4EO-1126-SM-4QARQ	60-69 years, female	12
GTEX-131XH-0626-SM-5LZWH	50-59 years, male	11.9
GTEX-1GN73-1126-SM-9OSW5	60-69 years, male	11.9
GTEX-1HT8W-0826-SM-C1YRJ	30-39 years, male	11.8
GTEX-13FLV-0326-SM-5N9DJ	50-59 years, male	11.7
GTEX-1QP6S-1326-SM-DPRZ8	40-49 years, male	11.6
GTEX-1A32A-0826-SM-72D5C	50-59 years, female	11.5
GTEX-13OW6-2626-SM-5IFF2	50-59 years, male	11.4
GTEX-14PJO-1726-SM-68719	60-69 years, male	11.4
GTEX-1AMFI-0826-SM-731DV	50-59 years, female	10.8
GTEX-WQUQ-1926-SM-4OOSA	60-69 years, male	10.8
GTEX-X4XY-1626-SM-46MVN	60-69 years, male	10.8
GTEX-131XE-0326-SM-5LZVO	50-59 years, male	10.7
GTEX-1ICG6-1026-SM-B2LY6	70-79 years, female	10.7
GTEX-1IKJJ-1526-SM-C1YSC	60-69 years, male	10.7
GTEX-1JJEA-1526-SM-CNNPK	60-69 years, male	10.7
GTEX-12696-0826-SM-5EGGE	60-69 years, male	10.4
GTEX-1AX8Z-1026-SM-7189R	60-69 years, male	10.4
GTEX-UPK5-1426-SM-4JBHH	40-49 years, male	10.2
GTEX-12WSG-0626-SM-5FQTQ	50-59 years, female	10.1
GTEX-O5YT-0826-SM-3TW8N	20-29 years, male	9.6
GTEX-1LH75-0926-SM-EAZ5C	50-59 years, female	9.6
GTEX-13PVQ-1526-SM-5IFEQ	50-59 years, male	9.3
GTEX-1GN1U-0926-SM-9WPPY	50-59 years, female	9.1
GTEX-QV44-0326-SM-C1YQX	50-59 years, male	9.1
GTEX-13O3O-1826-SM-5IFGW	60-69 years, female	8.9
GTEX-Z9EW-0426-SM-5CVM9	40-49 years, male	8.8
GTEX-QEG4-1826-SM-CKZN9	30-39 years, male	8.8
GTEX-1S82Y-1026-SM-EV7BJ	40-49 years, male	8.6
GTEX-1497J-0726-SM-5Q5D1	60-69 years, male	8.4
GTEX-XXEK-1126-SM-4BRUX	50-59 years, male	8.3
GTEX-1PBJJ-0626-SM-DPRYO	30-39 years, male	8
GTEX-131YS-1626-SM-5HL6C	60-69 years, female	7.9
GTEX-RM2N-1926-SM-48FCU	50-59 years, male	7.5
GTEX-O5YV-0726-SM-EV798	60-69 years, female	7.2
GTEX-15ER7-1826-SM-6LLI7	20-29 years, female	6.9
GTEX-14753-1626-SM-5NQ9L	60-69 years, male	6.7
GTEX-13PVR-0126-SM-5S2PY	60-69 years, female	6.3
GTEX-144GM-1326-SM-5LU5E	20-29 years, male	6
GTEX-X3Y1-2726-SM-4PQZH	40-49 years, male	6
GTEX-RNOR-1426-SM-48FDJ	50-59 years, female	5.9
GTEX-REY6-1226-SM-48FDR	60-69 years, male	5.8
GTEX-1HCU7-1726-SM-B2LX9	50-59 years, male	5.7
GTEX-1KAFJ-0726-SM-CXZKF	50-59 years, male	5.6
GTEX-14C38-1526-SM-5RQJ7	50-59 years, male	4.8
GTEX-RWSA-1426-SM-47JXA	40-49 years, male	4.8
GTEX-1QP66-0226-SM-DPRXS	50-59 years, male	4.7
GTEX-P44G-1126-SM-3NM9D	30-39 years, male	4.4
GTEX-14E1K-0326-SM-5S2PE	50-59 years, male	4.3
GTEX-17F96-1226-SM-79OK2	70-79 years, male	4.3
GTEX-OOBJ-0826-SM-3NB2K	60-69 years, male	4.1
GTEX-11TUW-1726-SM-5BC5C	60-69 years, male	3.4
GTEX-1JJ6O-0826-SM-CXZJL	60-69 years, male	2.7
GTEX-11TT1-1726-SM-5EQLJ	20-29 years, male	2.6
GTEX-17MF6-1126-SM-7DUFS	40-49 years, male	2.5
GTEX-1ICLY-1526-SM-C1YS4	50-59 years, male	2

## Sheet: LIHC-Tumor
Sample	Description	FPKM*	*FPKM: Fragments Per Kilobase of exon model per Million mapped fragments
TCGA-DD-A1EF-01A	57 years, female, white, stage:i, dead, 394 days	42.6
TCGA-ED-A8O5-01A	59 years, female, asian, stage:iiia, alive, 406 days	37.6
TCGA-WJ-A86L-01A	68 years, female, white, stage:i, alive, 345 days	33.1
TCGA-2Y-A9GV-01A	54 years, female, white, stage:i, dead, 2532 days	33
TCGA-DD-AADB-01A	51 years, male, asian, stage:i, alive, 1242 days	30.7
TCGA-DD-AAD0-01A	73 years, female, asian, stage:i, alive, 137 days	29.8
TCGA-XR-A8TG-01A	59 years, male, white, stage:i, alive, 898 days	29.8
TCGA-FV-A23B-01A	70 years, female, white, stage:ii, dead, 1852 days	29.5
TCGA-CC-A1HT-01A	50 years, male, asian, stage:iiia, dead, 101 days	27.7
TCGA-DD-AACW-01A	43 years, male, asian, stage:i, alive, 1424 days	26.9
TCGA-ZP-A9D4-01A	64 years, female, white, alive, 395 days	26.5
TCGA-BC-A3KG-01A	68 years, female, white, stage:ii, alive, 680 days	26.2
TCGA-CC-5261-01A	44 years, male, asian, stage:ii, dead, 97 days	25.8
TCGA-G3-A7M6-01A	60 years, female, white, stage:i, alive, 632 days	25.5
TCGA-UB-A7MA-01A	62 years, female, white, stage:ii, alive, 848 days	25.3
TCGA-BC-A10Z-01A	62 years, female, white, stage:i, dead, 34 days	24.7
TCGA-MI-A75I-01A	61 years, male, black or african american, alive, 630 days	24.6
TCGA-PD-A5DF-01A	58 years, female, white, stage:iiib, dead, 639 days	23.8
TCGA-FV-A2QR-01A	male, white, stage:i, dead, 581 days	23.6
TCGA-DD-A4NA-01A	67 years, female, white, stage:iiic, alive, 1008 days	23.4
TCGA-ED-A66Y-01A	51 years, female, asian, stage:iiia, dead, 296 days	23.2
TCGA-DD-A118-01A	77 years, female, white, stage:ii, alive, 3437 days	22.5
TCGA-DD-A11B-01A	73 years, male, white, stage:i, dead, 14 days	22
TCGA-FV-A3R2-01A	75 years, male, white, stage:i, dead, 194 days	21.9
TCGA-CC-A3MB-01A	36 years, male, asian, stage:iiia, dead, 315 days	21.7
TCGA-BC-4073-01B	73 years, male, white, stage:iiia, alive, 849 days	21.6
TCGA-2Y-A9H8-01A	85 years, female, white, dead, 633 days	21.5
TCGA-DD-A73F-01A	77 years, female, white, stage:i, alive, 1085 days	20.9
TCGA-G3-A7M9-01A	70 years, male, white, stage:iiib, dead, 56 days	20.8
TCGA-DD-A4NG-01A	77 years, male, white, stage:iiia, dead, 802 days	20.7
TCGA-RC-A6M4-01A	74 years, female, white, stage:iiia, alive, 22 days	20.5
TCGA-LG-A9QC-01A	48 years, male, white, stage:i, alive, 425 days	20.2
TCGA-DD-AAE1-01A	52 years, male, asian, stage:i, alive, 552 days	20
TCGA-DD-AAE9-01A	69 years, male, asian, stage:i, alive, 722 days	19.7
TCGA-DD-AADL-01A	58 years, male, asian, stage:i, alive, 636 days	19.6
TCGA-DD-A1EH-01A	23 years, male, white, stage:iii, alive, 1495 days	19.5
TCGA-DD-A1EJ-01A	71 years, female, white, stage:iiic, dead, 1005 days	19.1
TCGA-BW-A5NO-01A	50 years, male, black or african american, stage:iiia, alive, 20 days	18.3
TCGA-DD-A4ND-01A	56 years, female, white, stage:i, alive, 2746 days	18.1
TCGA-EP-A26S-01A	70 years, male, white, stage:i, alive, 608 days	18
TCGA-BC-4072-01B	74 years, female, white, stage:iiia, dead, 1490 days	17.9
TCGA-2Y-A9HA-01A	70 years, male, white, stage:ii, dead, 36 days	17.3
TCGA-4R-AA8I-01A	66 years, male, white, stage:ii, dead, 262 days	16.3
TCGA-CC-A9FW-01A	68 years, male, asian, stage:iiia, alive, 248 days	16
TCGA-UB-A7ME-01A	51 years, male, asian, stage:i, alive, 486 days	15.7
TCGA-BC-A217-01A	75 years, female, white, stage:ii, dead, 1397 days	15.6
TCGA-BC-A10S-01A	81 years, male, white, dead, 1423 days	14.8
TCGA-FV-A3I1-01A	female, white, stage:ii, dead, 247 days	14.8
TCGA-CC-5258-01A	48 years, male, asian, stage:ii, dead, 129 days	14.6
TCGA-BC-A10U-01A	69 years, male, white, dead, 837 days	14.4
TCGA-CC-A8HS-01A	18 years, male, asian, stage:iiic, dead, 300 days	14.3
TCGA-EP-A2KB-01A	46 years, female, white, stage:i, dead, 596 days	14.3
TCGA-UB-AA0V-01A	69 years, female, white, stage:i, alive, 314 days	14.2
TCGA-WX-AA46-01A	62 years, male, white, stage:ii, alive, 756 days	14.2
TCGA-2Y-A9GW-01A	64 years, male, white, stage:i, dead, 1271 days	14.2
TCGA-DD-AADV-01A	50 years, male, asian, stage:i, alive, 574 days	14.2
TCGA-2Y-A9H6-01A	68 years, female, white, stage:i, alive, 357 days	14.1
TCGA-DD-A3A1-01A	65 years, male, stage:iiia, dead, 233 days	14.1
TCGA-BC-A112-01A	80 years, male, white, dead, 153 days	13.9
TCGA-2Y-A9H3-01A	45 years, male, white, stage:ii, alive, 1516 days	13.9
TCGA-DD-A4NN-01A	56 years, female, white, stage:i, dead, 899 days	13.8
TCGA-BC-A10Y-01A	76 years, male, white, dead, 711 days	13.8
TCGA-DD-AAEA-01A	65 years, male, asian, stage:i, alive, 575 days	13.8
TCGA-DD-A4NV-01A	61 years, male, white, stage:iiia, alive, 2398 days	13.7
TCGA-DD-AADW-01A	48 years, male, asian, stage:i, alive, 587 days	13.2
TCGA-DD-A1EE-01A	73 years, male, white, stage:iiia, dead, 349 days	12.9
TCGA-ZP-A9D1-01A	56 years, female, white, alive, 21 days	12.9
TCGA-DD-AAW0-01A	54 years, male, asian, stage:i, alive, 2015 days	12.8
TCGA-CC-5260-01A	61 years, female, asian, stage:iiic, dead, 87 days	12.7
TCGA-GJ-A9DB-01A	68 years, male, white, stage:i, dead, 67 days	12.6
TCGA-CC-A3MA-01A	61 years, male, asian, stage:iiia, dead, 303 days	12.6
TCGA-ED-A66X-01A	35 years, male, asian, stage:iiia, alive, 406 days	12.4
TCGA-2Y-A9H4-01A	68 years, male, black or african american, stage:i, alive, 1452 days	12.4
TCGA-ED-A7PX-01A	48 years, female, asian, stage:ii, alive, 6 days	12.4
TCGA-BC-A3KF-01A	66 years, female, white, stage:i, alive, 8 days	12.3
TCGA-2Y-A9GS-01A	58 years, male, white, dead, 724 days	12.3
TCGA-BD-A3EP-01A	76 years, female, black or african american, stage:i, alive, 409 days	12.2
TCGA-DD-AAVY-01A	56 years, male, asian, stage:iiia, alive, 1970 days	12.1
TCGA-5R-AAAM-01A	65 years, female, white, stage:ii, dead, 46 days	12
TCGA-DD-AAC8-01A	72 years, male, asian, stage:i, dead, 16 days	11.9
TCGA-BC-A10R-01A	66 years, female, white, dead, 308 days	11.9
TCGA-DD-AAVS-01A	56 years, male, asian, stage:i, alive, 1823 days	11.8
TCGA-CC-A5UD-01A	45 years, male, asian, stage:iiia, dead, 304 days	11.7
TCGA-HP-A5N0-01A	88 years, female, dead, 1147 days	11.5
TCGA-RC-A7SH-01A	42 years, male, asian, stage:ii, alive, 468 days	11.4
TCGA-ED-A627-01A	74 years, male, white, stage:i, alive, 423 days	11.4
TCGA-BC-A5W4-01A	69 years, male, white, stage:iiia, dead, 547 days	11.4
TCGA-CC-A7IH-01A	58 years, male, asian, stage:iiia, alive, 365 days	11.3
TCGA-DD-AACN-01A	32 years, male, asian, stage:i, alive, 1302 days	11.2
TCGA-CC-A9FS-01A	55 years, male, asian, stage:ii, alive, 211 days	11.2
TCGA-DD-AACZ-01A	63 years, female, asian, stage:i, dead, 171 days	11.1
TCGA-DD-AAD8-01A	73 years, female, asian, stage:i, alive, 1219 days	11
TCGA-DD-A4NS-01A	62 years, female, white, stage:i, dead, 2456 days	10.9
TCGA-DD-A73E-01A	66 years, male, white, stage:i, alive, 44 days	10.9
TCGA-DD-AAW3-01A	69 years, male, asian, stage:i, alive, 1633 days	10.8
TCGA-T1-A6J8-01A	68 years, male, white, alive, 23 days	10.7
TCGA-EP-A3JL-01A	76 years, male, white, stage:i, alive, 303 days	10.7
TCGA-ED-A82E-01A	60 years, female, asian, stage:iiia, alive, 408 days	10.7
TCGA-CC-A3M9-01A	45 years, male, asian, stage:iiia, dead, 300 days	10.6
TCGA-DD-A1EI-01A	46 years, male, asian, stage:i, alive, 183 days	10.5
TCGA-BC-A10T-01A	76 years, male, white, dead, 837 days	10.5
TCGA-DD-AADD-01A	51 years, male, asian, stage:i, alive, 1231 days	10.4
TCGA-2Y-A9H2-01A	64 years, female, white, stage:i, alive, 1731 days	10.4
TCGA-K7-AAU7-01A	61 years, male, white, stage:ii, alive, 359 days	10.4
TCGA-DD-AADA-01A	66 years, female, asian, stage:i, alive, 1233 days	10.4
TCGA-G3-AAV0-01A	58 years, male, asian, stage:i, alive, 476 days	10.3
TCGA-DD-AACK-01A	70 years, male, asian, stage:i, alive, 9 days	10.3
TCGA-DD-AAD3-01A	43 years, male, asian, stage:i, alive, 1295 days	10.3
TCGA-DD-A1EK-01A	64 years, female, white, stage:ivb, dead, 558 days	10.2
TCGA-UB-AA0U-01A	60 years, male, white, stage:ii, alive, 327 days	10.2
TCGA-ED-A5KG-01A	60 years, female, asian, stage:ii, alive, 854 days	10
TCGA-G3-A25Y-01A	52 years, female, asian, stage:i, dead, 452 days	10
TCGA-BC-A10X-01A	52 years, female, white, stage:iiia, dead, 770 days	10
TCGA-DD-A3A5-01A	66 years, female, white, stage:iii, dead, 3125 days	9.9
TCGA-DD-A4NH-01A	65 years, female, white, stage:iiib, alive, 917 days	9.8
TCGA-CC-A8HU-01A	39 years, female, asian, stage:iiia, dead, 344 days	9.8
TCGA-DD-AACU-01A	59 years, male, asian, stage:i, alive, 1567 days	9.8
TCGA-CC-5262-01A	67 years, male, asian, stage:iiic, dead, 103 days	9.7
TCGA-FV-A2QQ-01A	80 years, male, white, stage:i, alive, 729 days	9.6
TCGA-ED-A7PZ-01A	61 years, male, asian, stage:ii, alive, 6 days	9.5
TCGA-CC-A5UC-01A	63 years, male, asian, stage:iiia, dead, 347 days	9.5
TCGA-DD-AAW2-01A	69 years, male, asian, stage:i, alive, 1855 days	9.4
TCGA-ZP-A9CY-01A	66 years, female, white, alive, 782 days	9.4
TCGA-CC-A7IL-01A	61 years, male, asian, stage:iiia, dead, 278 days	9.3
TCGA-LG-A6GG-01A	79 years, female, white, stage:ii, alive, 387 days	9.2
TCGA-DD-A4NK-01A	80 years, female, white, stage:iiia, dead, 1210 days	9.2
TCGA-DD-AACH-01A	69 years, male, asian, stage:ii, dead, 195 days	9.2
TCGA-DD-AACA-01A	65 years, male, asian, stage:i, alive, 2301 days	9.2
TCGA-DD-AAED-01A	51 years, male, asian, stage:i, alive, 763 days	9.2
TCGA-UB-A7MB-01A	24 years, male, white, stage:ii, alive, 601 days	9.1
TCGA-DD-A1EG-01A	77 years, male, white, stage:i, dead, 1372 days	9.1
TCGA-ED-A7XO-01A	29 years, male, asian, stage:iiia, alive, 427 days	9.1
TCGA-ZS-A9CE-01A	79 years, female, white, stage:ii, alive, 1241 days	8.9
TCGA-DD-A11A-01A	67 years, male, black or african american, stage:i, alive, 79 days	8.8
TCGA-2Y-A9GU-01A	55 years, female, white, stage:i, alive, 1939 days	8.8
TCGA-2Y-A9H7-01A	81 years, female, white, stage:i, alive, 1168 days	8.7
TCGA-DD-A1EC-01A	20 years, female, white, stage:i, alive, 602 days	8.7
TCGA-G3-AAV4-01A	83 years, female, white, stage:i, dead, 27 days	8.7
TCGA-ED-A459-01A	47 years, male, asian, stage:ii, alive, 910 days	8.7
TCGA-ED-A97K-01A	54 years, male, asian, stage:iiia, alive, 6 days	8.6
TCGA-DD-AACV-01A	53 years, male, asian, stage:i, alive, 1531 days	8.6
TCGA-YA-A8S7-01A	69 years, male, white, stage:iiia, dead, 412 days	8.5
TCGA-DD-AADC-01A	53 years, male, asian, stage:i, dead, 425 days	8.3
TCGA-DD-AAD1-01A	51 years, female, asian, stage:i, alive, 564 days	8.3
TCGA-WQ-A9G7-01A	female, white, alive, 30 days	8.3
TCGA-2Y-A9H5-01A	59 years, female, white, stage:i, dead, 555 days	8.3
TCGA-GJ-A6C0-01A	75 years, female, white, stage:ii, dead, 31 days	8.2
TCGA-CC-5264-01A	71 years, male, asian, stage:iiia, dead, 102 days	8.1
TCGA-DD-AAVW-01A	35 years, male, asian, stage:i, alive, 2317 days	8.1
TCGA-DD-A3A9-01A	64 years, female, white, stage:ivb, dead, 931 days	8.1
TCGA-DD-A4NJ-01A	54 years, female, white, stage:ii, alive, 928 days	8.1
TCGA-CC-A8HT-01A	74 years, male, asian, stage:iiia, dead, 140 days	8.1
TCGA-DD-A114-01A	42 years, male, black or african american, stage:ii, dead, 1149 days	8
TCGA-RC-A6M6-01A	75 years, male, white, stage:ii, alive, 9 days	8
TCGA-DD-AACP-01A	65 years, male, asian, stage:i, alive, 415 days	8
TCGA-2Y-A9H0-01A	49 years, male, white, stage:iiia, alive, 3675 days	8
TCGA-5C-AAPD-01A	61 years, male, asian, stage:ii, alive, 20 days	7.9
TCGA-EP-A3RK-01A	73 years, male, white, stage:iiia, alive, 363 days	7.8
TCGA-DD-AADI-01A	43 years, female, asian, stage:i, alive, 1085 days	7.8
TCGA-2Y-A9GY-01A	64 years, female, white, stage:ii, dead, 757 days	7.8
TCGA-DD-AAEE-01A	55 years, male, asian, stage:i, alive, 810 days	7.7
TCGA-DD-AADS-01A	63 years, male, asian, stage:i, alive, 474 days	7.7
TCGA-ZS-A9CF-01A	64 years, male, white, stage:ii, alive, 2412 days	7.6
TCGA-DD-AACQ-01A	50 years, male, asian, stage:ii, dead, 432 days	7.6
TCGA-K7-A5RF-01A	64 years, male, white, stage:i, alive, 631 days	7.6
TCGA-KR-A7K8-01A	57 years, male, stage:i, alive, 906 days	7.5
TCGA-RC-A7SB-01A	53 years, male, asian, stage:ii, alive, 588 days	7.5
TCGA-ED-A4XI-01A	58 years, male, asian, stage:ii, alive, 819 days	7.5
TCGA-FV-A4ZQ-01A	52 years, male, white, stage:i, alive, 12 days	7.4
TCGA-FV-A496-01A	84 years, female, white, stage:i, alive, 10 days	7.3
TCGA-2Y-A9GX-01A	68 years, male, white, stage:i, alive, 2442 days	7.3
TCGA-DD-A115-01A	53 years, male, white, stage:iiia, dead, 2542 days	7.2
TCGA-ED-A7PY-01A	20 years, female, asian, stage:ii, alive, 390 days	7.1
TCGA-DD-A73A-01A	71 years, male, white, stage:i, alive, 728 days	7.1
TCGA-G3-A7M7-01A	65 years, male, white, stage:i, alive, 361 days	7.1
TCGA-ED-A8O6-01A	50 years, female, asian, stage:iiia, dead, 56 days	7.1
TCGA-BD-A2L6-01A	69 years, male, white, alive, 1363 days	7.1
TCGA-DD-A113-01A	55 years, female, white, stage:ii, alive, 2425 days	7.1
TCGA-DD-AADK-01A	68 years, female, asian, stage:ii, alive, 1049 days	7
TCGA-DD-AAE0-01A	45 years, female, asian, stage:iiia, alive, 555 days	7
TCGA-GJ-A3OU-01A	59 years, male, white, stage:i, alive, 879 days	6.9
TCGA-5R-AA1C-01A	57 years, male, white, stage:ii, alive, 520 days	6.9
TCGA-DD-AA3A-01A	81 years, female, white, stage:i, dead, 410 days	6.9
TCGA-CC-A5UE-01A	48 years, male, asian, stage:iiib, dead, 272 days	6.7
TCGA-ZP-A9D2-01A	51 years, male, white, dead, 765 days	6.7
TCGA-DD-AACT-01A	69 years, female, asian, stage:i, alive, 1562 days	6.7
TCGA-DD-AACI-01A	69 years, male, asian, stage:ii, alive, 1618 days	6.7
TCGA-XR-A8TC-01A	43 years, female, white, stage:i, alive, 1339 days	6.7
TCGA-EP-A12J-01A	63 years, male, black or african american, stage:i, alive, 570 days	6.7
TCGA-DD-A4NI-01A	67 years, male, white, stage:ii, alive, 816 days	6.7
TCGA-DD-AAEK-01A	51 years, male, asian, stage:ii, alive, 1067 days	6.6
TCGA-G3-A6UC-01A	65 years, male, white, stage:iiib, alive, 671 days	6.6
TCGA-3K-AAZ8-01A	65 years, male, black or african american, stage:iiib, alive, 396 days	6.6
TCGA-DD-AAE6-01A	59 years, female, asian, stage:i, alive, 141 days	6.5
TCGA-G3-A7M5-01A	76 years, male, asian, stage:i, alive, 447 days	6.5
TCGA-LG-A9QD-01A	68 years, male, white, stage:iiia, alive, 366 days	6.5
TCGA-DD-AAD6-01A	66 years, male, asian, stage:iiia, alive, 672 days	6.4
TCGA-DD-A4NL-01A	46 years, male, white, stage:i, alive, 1711 days	6.4
TCGA-UB-A7MF-01A	57 years, male, white, stage:iiia, dead, 214 days	6.3
TCGA-EP-A2KC-01A	62 years, male, black or african american, stage:i, dead, 19 days	6.3
TCGA-ES-A2HS-01A	80 years, male, white, stage:i, dead, 688 days	6.3
TCGA-DD-AACC-01A	61 years, male, asian, stage:i, dead, 1685 days	6.3
TCGA-WX-AA44-01A	64 years, female, white, stage:i, alive, 615 days	6.2
TCGA-NI-A8LF-01A	74 years, male, white, stage:i, alive, 799 days	6.2
TCGA-DD-AADQ-01A	59 years, male, asian, stage:ii, alive, 436 days	6.2
TCGA-DD-AACB-01A	74 years, female, asian, stage:i, alive, 2324 days	6
TCGA-ZP-A9CZ-01A	72 years, male, asian, alive, 706 days	6
TCGA-DD-AAEI-01A	72 years, male, asian, stage:i, alive, 1531 days	6
TCGA-CC-5263-01A	35 years, male, asian, stage:iiia, dead, 129 days	6
TCGA-CC-A123-01A	24 years, female, asian, stage:iiia, alive, 219 days	6
TCGA-DD-AAVU-01A	46 years, male, asian, stage:ii, alive, 2202 days	6
TCGA-RC-A7SK-01A	59 years, male, asian, stage:i, alive, 472 days	5.9
TCGA-ZP-A9CV-01A	59 years, male, white, dead, 1088 days	5.9
TCGA-DD-A11C-01A	69 years, male, white, stage:i, alive, 662 days	5.9
TCGA-BC-A10W-01A	50 years, male, asian, dead, 91 days	5.9
TCGA-BC-A216-01A	62 years, female, white, stage:iiia, alive, 1351 days	5.8
TCGA-DD-AADJ-01A	70 years, female, asian, stage:i, alive, 1066 days	5.8
TCGA-DD-AADP-01A	45 years, male, asian, stage:i, alive, 458 days	5.8
TCGA-MI-A75G-01A	63 years, male, white, stage:ii, alive, 698 days	5.8
TCGA-DD-A73G-01A	73 years, female, white, stage:i, alive, 3478 days	5.7
TCGA-BC-A10Q-01A	72 years, female, white, dead, 1135 days	5.7
TCGA-ZP-A9D0-01A	67 years, female, black or african american, alive, 1091 days	5.7
TCGA-G3-AAV6-01A	53 years, female, white, stage:iiia, dead, 65 days	5.6
TCGA-G3-A7M8-01A	31 years, male, asian, stage:i, alive, 430 days	5.6
TCGA-DD-AADM-01A	58 years, male, asian, stage:ii, dead, 12 days	5.5
TCGA-DD-A73B-01A	72 years, female, white, stage:i, dead, 283 days	5.4
TCGA-DD-AACE-01A	62 years, male, asian, stage:i, alive, 2184 days	5.4
TCGA-DD-AACF-01A	68 years, male, asian, stage:i, dead, 365 days	5.4
TCGA-ED-A7XP-01A	53 years, female, asian, stage:ii, alive, 400 days	5.4
TCGA-KR-A7K2-01A	64 years, male, white, stage:i, alive, 829 days	5.4
TCGA-ZS-A9CG-01A	55 years, male, white, stage:ii, alive, 341 days	5.3
TCGA-DD-A4NE-01A	75 years, female, white, stage:iiia, dead, 660 days	5.3
TCGA-G3-A25V-01A	68 years, male, white, stage:i, alive, 860 days	5.3
TCGA-G3-A25S-01A	64 years, male, white, stage:i, dead, 416 days	5.3
TCGA-DD-A39Z-01A	43 years, female, stage:ii, dead, 601 days	5.3
TCGA-FV-A3I0-01A	76 years, female, white, stage:ii, alive, 848 days	5.2
TCGA-CC-A7II-01A	55 years, male, asian, stage:iiia, alive, 399 days	5.2
TCGA-DD-AAVQ-01A	38 years, male, asian, stage:i, alive, 2728 days	5.2
TCGA-RG-A7D4-01A	69 years, male, black or african american, stage:ii, alive, 1098 days	5.2
TCGA-BD-A3ER-01A	62 years, male, white, stage:ii, alive, 1115 days	5.2
TCGA-DD-A1EL-01A	23 years, male, black or african american, stage:ii, dead, 415 days	5.2
TCGA-KR-A7K0-01A	65 years, male, white, stage:i, dead, 65 days	5.1
TCGA-CC-A7IK-01A	59 years, male, asian, stage:iiia, dead, 262 days	5.1
TCGA-DD-AACG-01A	52 years, male, asian, stage:ii, dead, 469 days	5.1
TCGA-DD-A4NQ-01A	60 years, male, white, stage:ii, dead, 373 days	5.1
TCGA-DD-AADU-01A	60 years, male, asian, stage:ii, alive, 554 days	5.1
TCGA-BC-A8YO-01A	66 years, female, white, stage:iiic, alive, 562 days	5
TCGA-K7-A5RG-01A	66 years, male, black or african american, stage:i, alive, 519 days	5
TCGA-DD-A11D-01A	57 years, female, white, stage:i, dead, 1560 days	5
TCGA-DD-AAEH-01A	73 years, male, asian, stage:i, alive, 784 days	5
TCGA-DD-A4NR-01A	85 years, female, white, stage:i, dead, 9 days	5
TCGA-FV-A3R3-01A	38 years, female, white, stage:i, dead, 366 days	4.9
TCGA-G3-A25U-01A	63 years, female, asian, stage:i, alive, 1636 days	4.9
TCGA-DD-A3A8-01A	75 years, male, white, stage:ii, dead, 11 days	4.9
TCGA-DD-AADG-01A	70 years, male, asian, stage:iiia, alive, 1145 days	4.9
TCGA-DD-AAE2-01A	51 years, male, asian, stage:i, alive, 638 days	4.9
TCGA-G3-AAV3-01A	58 years, female, white, stage:ii, alive, 412 days	4.9
TCGA-O8-A75V-01A	54 years, male, stage:i, alive, 538 days	4.9
TCGA-DD-AADO-01A	55 years, male, asian, stage:i, alive, 453 days	4.8
TCGA-G3-AAV2-01A	50 years, male, white, stage:i, alive, 372 days	4.8
TCGA-DD-AAVZ-01A	38 years, male, asian, stage:i, alive, 1900 days	4.8
TCGA-G3-A5SJ-01A	59 years, male, white, stage:i, alive, 698 days	4.7
TCGA-DD-A3A2-01A	76 years, female, white, stage:i, dead, 2131 days	4.7
TCGA-DD-A73D-01A	68 years, female, white, stage:ii, alive, 693 days	4.7
TCGA-5C-A9VH-01A	70 years, male, white, stage:i, alive, 322 days	4.7
TCGA-RC-A7SF-01A	66 years, male, asian, stage:i, alive, 579 days	4.6
TCGA-BC-A110-01A	51 years, female, black or african american, dead, 2116 days	4.6
TCGA-WQ-AB4B-01A	62 years, male, white, stage:ii, alive, 395 days	4.6
TCGA-G3-A5SL-01A	70 years, male, white, stage:ii, alive, 621 days	4.6
TCGA-DD-AACO-01A	40 years, male, asian, stage:i, alive, 1876 days	4.5
TCGA-DD-A39V-01A	77 years, male, white, stage:ii, dead, 643 days	4.5
TCGA-2Y-A9GT-01A	51 years, male, white, stage:i, dead, 1624 days	4.5
TCGA-DD-AACL-01A	66 years, female, asian, stage:i, dead, 107 days	4.5
TCGA-QA-A7B7-01A	48 years, male, black or african american, stage:ii, alive, 94 days	4.5
TCGA-G3-A5SI-01A	44 years, male, asian, stage:ii, dead, 768 days	4.4
TCGA-BC-A69H-01A	64 years, male, white, stage:ii, alive, 444 days	4.4
TCGA-2Y-A9GZ-01A	82 years, female, white, stage:ii, dead, 848 days	4.4
TCGA-K7-A6G5-01A	66 years, male, white, stage:i, alive, 512 days	4.4
TCGA-G3-A25T-01A	45 years, female, white, stage:iiia, alive, 1553 days	4.4
TCGA-ZS-A9CD-01A	73 years, male, white, stage:ii, dead, 1386 days	4.3
TCGA-DD-A1ED-01A	68 years, male, white, stage:i, alive, 2301 days	4.2
TCGA-MI-A75C-01A	64 years, male, white, stage:i, alive, 291 days	4.2
TCGA-XR-A8TF-01A	74 years, male, white, stage:i, dead, 693 days	4.1
TCGA-CC-A7IG-01A	47 years, male, asian, stage:ii, dead, 299 days	4
TCGA-DD-A1EA-01A	68 years, male, asian, stage:ii, alive, 2415 days	4
TCGA-G3-A3CG-01A	80 years, male, white, stage:i, alive, 673 days	4
TCGA-DD-A3A7-01A	67 years, male, stage:iiib, dead, 419 days	4
TCGA-DD-AACS-01A	39 years, male, asian, stage:i, alive, 1804 days	4
TCGA-CC-A7IJ-01A	56 years, male, asian, stage:ii, alive, 382 days	4
TCGA-DD-AAVV-01A	56 years, male, asian, stage:ii, alive, 2455 days	4
TCGA-DD-A1EB-01A	72 years, female, stage:i, alive, 2017 days	3.9
TCGA-DD-AADY-01A	55 years, female, asian, stage:i, alive, 555 days	3.8
TCGA-DD-A39Y-01A	67 years, male, asian, stage:i, dead, 171 days	3.8
TCGA-G3-A5SM-01A	58 years, male, white, stage:ii, alive, 520 days	3.8
TCGA-G3-AAV5-01A	67 years, male, white, stage:ii, alive, 354 days	3.7
TCGA-DD-AACY-01A	61 years, male, asian, stage:i, alive, 1450 days	3.7
TCGA-DD-AAE7-01A	72 years, male, asian, stage:i, alive, 644 days	3.7
TCGA-MI-A75E-01A	61 years, male, white, stage:iiic, alive, 507 days	3.7
TCGA-CC-A7IE-01A	57 years, male, asian, stage:iiia, dead, 217 days	3.7
TCGA-G3-A3CK-01A	61 years, male, asian, stage:i, alive, 585 days	3.7
TCGA-DD-A39W-01A	29 years, female, white, stage:iii, dead, 827 days	3.6
TCGA-DD-AACX-01A	66 years, male, asian, stage:ii, alive, 170 days	3.6
TCGA-XR-A8TE-01A	16 years, male, white, stage:iiia, alive, 925 days	3.6
TCGA-5C-A9VG-01A	58 years, male, white, stage:ii, alive, 328 days	3.5
TCGA-2Y-A9H1-01A	58 years, male, white, stage:i, dead, 1229 days	3.4
TCGA-CC-A8HV-01A	51 years, female, asian, stage:ii, dead, 279 days	3.4
TCGA-DD-AAVR-01A	44 years, male, asian, stage:i, alive, 2513 days	3.4
TCGA-CC-5259-01A	60 years, female, asian, stage:iiic, alive, 250 days	3.4
TCGA-DD-A116-01A	68 years, male, asian, stage:iiia, dead, 1622 days	3.3
TCGA-DD-A4NP-01A	32 years, male, white, stage:i, alive, 3308 days	3.3
TCGA-G3-A3CH-01A	53 years, male, asian, stage:iiia, alive, 780 days	3.2
TCGA-G3-A25Z-01A	58 years, male, asian, stage:i, alive, 655 days	3.2
TCGA-G3-AAUZ-01A	48 years, male, stage:i, alive, 480 days	3.2
TCGA-KR-A7K7-01A	61 years, female, white, stage:ii, alive, 951 days	3.2
TCGA-G3-AAV1-01A	51 years, male, asian, stage:iiic, dead, 359 days	3.2
TCGA-MI-A75H-01A	77 years, male, white, alive, 747 days	3.2
TCGA-DD-A4NO-01A	66 years, male, white, stage:i, alive, 2245 days	3.1
TCGA-DD-AADN-01A	59 years, male, asian, stage:i, alive, 898 days	3
TCGA-DD-A73C-01A	65 years, female, white, stage:iiia, alive, 701 days	3
TCGA-DD-AAD2-01A	66 years, male, asian, stage:i, alive, 658 days	2.9
TCGA-RC-A7S9-01A	47 years, female, asian, stage:i, alive, 640 days	2.9
TCGA-DD-AAE3-01A	50 years, male, asian, stage:i, alive, 566 days	2.9
TCGA-DD-AADR-01A	58 years, male, asian, stage:i, alive, 2028 days	2.8
TCGA-UB-A7MD-01A	67 years, male, black or african american, stage:i, dead, 52 days	2.8
TCGA-MR-A520-01A	58 years, male, white, stage:i, alive, 229 days	2.8
TCGA-DD-A39X-01A	78 years, female, white, stage:i, dead, 1694 days	2.8
TCGA-DD-AACJ-01A	75 years, male, asian, stage:ii, alive, 2102 days	2.8
TCGA-DD-AAD5-01A	54 years, male, asian, stage:i, alive, 1345 days	2.7
TCGA-DD-A4NF-01A	72 years, male, white, stage:i, alive, 942 days	2.7
TCGA-UB-A7MC-01A	59 years, male, white, stage:iiia, alive, 500 days	2.6
TCGA-DD-AAEG-01A	59 years, female, asian, stage:i, alive, 719 days	2.6
TCGA-2Y-A9H9-01A	70 years, male, white, stage:i, alive, 697 days	2.6
TCGA-HP-A5MZ-01A	62 years, male, stage:i, dead, 91 days	2.6
TCGA-BC-A69I-01A	69 years, male, white, stage:i, alive, 387 days	2.6
TCGA-XR-A8TD-01A	49 years, female, white, stage:iiib, alive, 1030 days	2.6
TCGA-FV-A495-01A	51 years, female, white, stage:ii, alive, 1 days	2.4
TCGA-G3-A25X-01A	73 years, male, asian, stage:ii, alive, 1779 days	2.4
TCGA-DD-AAW1-01A	55 years, male, asian, stage:iiia, alive, 1989 days	2.4
TCGA-G3-AAV7-01A	38 years, male, asian, stage:ii, alive, 361 days	2.3
TCGA-CC-A7IF-01A	59 years, male, asian, stage:iiia, dead, 649 days	2.2
TCGA-G3-A3CI-01A	71 years, male, white, stage:i, alive, 180 days	2.2
TCGA-DD-AACD-01A	48 years, male, asian, stage:i, dead, 381 days	2.1
TCGA-G3-A3CJ-01A	52 years, male, american indian or alaska native, stage:ii, alive, 594 days	2.1
TCGA-G3-A5SK-01A	58 years, male, white, stage:i, alive, 744 days	2
TCGA-NI-A4U2-01A	71 years, male, white, stage:iiia, dead, 1791 days	2
TCGA-DD-AAE4-01A	49 years, female, asian, stage:i, alive, 608 days	1.9
TCGA-CC-A3MC-01A	54 years, male, asian, stage:iiia, alive, 363 days	1.8
TCGA-MR-A8JO-01A	34 years, male, white, stage:i, alive, 330 days	1.8
TCGA-2Y-A9HB-01A	66 years, male, stage:i, alive, 260 days	1.6
TCGA-DD-A3A4-01A	37 years, male, white, stage:iiia, dead, 612 days	1.6
TCGA-EP-A2KA-01A	52 years, female, white, stage:iiia, dead, 627 days	1.6
TCGA-DD-A4NB-01A	25 years, male, white, stage:i, alive, 989 days	1.6
TCGA-DD-AAVP-01A	48 years, male, asian, stage:i, alive, 2752 days	1.6
TCGA-DD-A3A3-01A	45 years, male, asian, stage:i, dead, 535 days	1.5
TCGA-DD-AAC9-01A	51 years, male, asian, stage:i, alive, 347 days	1.5
TCGA-DD-AAVX-01A	38 years, male, asian, stage:ii, alive, 1570 days	1.5
TCGA-DD-AADF-01A	64 years, female, asian, stage:i, dead, 115 days	1.5
TCGA-DD-A119-01A	40 years, male, asian, stage:iv, dead, 223 days	1.5
TCGA-FV-A4ZP-01A	78 years, male, white, stage:iiia, dead, 2486 days	1.5
TCGA-DD-AAEB-01A	60 years, male, asian, stage:i, alive, 478 days	1.4
TCGA-5R-AA1D-01A	17 years, female, white, stage:iiia, alive, 449 days	1.1
TCGA-RC-A6M5-01A	20 years, female, white, stage:iva, alive, 15 days	0.9
TCGA-ES-A2HT-01A	54 years, male, black or african american, stage:i, dead, 438 days	0.8
TCGA-DD-A3A6-01A	72 years, female, white, stage:ii, dead, 3258 days	0.8
TCGA-WX-AA47-01A	33 years, female, white, stage:iiia, dead, 556 days	0.5
